# Supplementary material for: The Landscape of Transmembrane Protein Family Members in Head and Neck Cancers: Their Biological Role and Diagnostic Utility
Source: Cancers (Basel). 2021 Sep 22;13(19):4737. doi: 10.3390/cancers13194737 (PMC8507526; doi:10.3390/cancers13194737)
Supplement: Supplementary file 1 [file cancers-13-04737-s001.zip]

Archive with 4 entries (3 files):
- cancers-1366944-supplementary/
- cancers-1366944-supplementary.pdf
- cancers-1366944-supplementary/cancers-1366944-supplementary.docx
- cancers-1366944-supplementary/cancers-1366944-supplementary.xlsx
