# Supplementary material for: The Landscape of Transmembrane Protein Family Members in Head and Neck Cancers: Their Biological Role and Diagnostic Utility
Source: Cancers (Basel). 2021 Sep 22;13(19):4737. doi: 10.3390/cancers13194737 (PMC8507526; doi:10.3390/cancers13194737)
Supplement: Supplementary file 1 [file cancers-13-04737-s001.zip › cancers-1366944-supplementary/cancers-1366944-supplementary.xlsx]

## Sheet: Table S1
Table S1. Comparison of selected TMEMs expression depending on clinicopathological parameters in patients with HNSCC; (* p < 0.05; ** p < 0.01; *** p < 0.001; **** p < 0.0001).
Parameter	Group	n	ANO1		TMEM45B		TMEM48		TMEM140		TMEM156		TMEM158		TMEM206		RTP3		TMEM22		TMEM17		TMEM173		TMEM43		TMEM61		TMEM116		TMEM213		TMEM97
			Mean ± SEM	p-value	Mean ± SEM	p-value	Mean ± SEM	p-value	Mean ± SEM	p-value	Mean ± SEM	p-value	Mean ± SEM	p-value	Mean ± SEM	p-value	Mean ± SEM	p-value	Mean ± SEM	p-value	Mean ± SEM	p-value	Mean ± SEM	p-value	Mean ± SEM	p-value	Mean ± SEM	p-value	Mean ± SEM	p-value	Mean ± SEM	p-value	Mean ± SEM	p-value
Age	<61	258	2.525 ± 0.1273	0.6807	0.7058 ± 0.1545	0.5943	0.7469 ± 0.04336	0.0926	-0.468 ± 0.04846	0.0912	-0.4535 ± 0.09252	0.9694	0.7082 ± 0.08787	0.3032	0.05299 ± 0.04085	0.3821	1.199 ± 0.1352	0.3342	-0.1284 ± 0.07433	0.8323	0.1575 ± 0.04309	0.3493	0.7931 ± 0.05097	0.9191	0.2652 ± 0.02784	0.0064 **	-0.2567 ± 0.09730	0.7791	-0.8546 ± 0.07788	0.9821	-1.012 ± 0.09795	0.8682	-0.3985 ± 0.05512	0.5239
	>=61	163	2.472 ± 0.1082		0.7676 ± 0.1561		0.6662 ± 0.04122		-0.3436 ± 0.04714		-0.4553 ± 0.08823		0.9157 ± 0.08264		0.09635 ± 0.03704		1.292 ± 0.1251		-0.1513 ± -0.1513		0.09119 ± 0.04898		0.8004 ± 0.05109		0.1797 ± 0.02524		-0.2008 ± 0.08592		-0.7958 ± 0.08510		-0.9747 ± 0.09823		-0.3474 ± 0.05805
Gender	Male	385	2.447 ± 0.1002	0.2521	0.7153 ± 0.1278	0.8768	0.7304 ± 0.03562	0.13	-0.4432 ± 0.04076	0.0641	-0.4682 ± 0.07733	0.4702	0.8049 ± 0.07421	0.8461	0.08586 ± 0.03243	0.6677	1.205 ± 0.1066	0.4008	-0.0512 ± 0.06365	0.0028 **	0.1392 ± 0.03968	0.3238	0.7823 ± 0.04344	0.502	0.2073 ± 0.02247	0.1976	-0.3036 ± 0.07655	0.0435 *	-0.7046 ± 0.06725	0.0006 ***	-0.9836 ± 0.07835	0.4145	-0.3004 ± 0.04692	0.0021 **
	Female	137	2.649 ± 0.1453		0.7724 ± 0.2148		0.6299 ± 0.05446		-0.2893 ± 0.05880		-0.4136 ± 0.1086		0.8316 ± 0.09668		0.04269 ± 0.05170		1.383 ± 0.1819		-0.3751 ± 0.09960		0.0714 ± 0.05558		0.8372 ± 0.06252		0.2675 ± 0.03399		-0.00603 ± 0.1191		-1.164 ± 0.1066		-1.026 ± 0.1455		-0.5788 ± 0.07355
Alcohol	Yes	348	2.587 ± 0.1025	0.1931	0.6283 ± 0.1369	0.3447	0.7502 ± 0.03571	0.0324 *	-0.4128 ± 0.04188	0.5304	-0.3874 ± 0.07734	0.1544	0.8142 ± 0.07655	0.9585	0.1157 ± 0.03465	0.0209 *	1.147 ± 0.1105	0.1015	-0.04311 ± 0.06400	0.0109 *	0.1217 ± 0.04019	0.7124	0.7655 ± 0.04368	0.161	0.232 ± 0.02233	0.7939	-0.3031 ± 0.07954	0.0986	-0.827 ± 0.07151	0.9064	-0.9616 ± 0.08447	0.2546	-0.362 ± 0.04994	0.7639
	No	163	2.329 ± 0.1452		0.8938 ± 0.1904		0.5976 ± 0.05684		-0.3706 ± 0.06043		-0.5685 ± 0.1161		0.8073 ± 0.1003		-0.01077 ± 0.04527		1.51 ± 0.1712		-0.3401 ± 0.1009		0.1118 ± 0.05853		0.8756 ± 0.06673		0.2118 ± 0.03587		-0.09645 ± 0.1142		-0.8304 ± 0.1030		-1.116 ± 0.1235		-0.3882 ± 0.06944
Smoking	No/Ex	333	2.316 ± 0.09831	0.0016 **	0.5893 ± 0.1413	0.0928	0.7075 ± 0.03739	0.809	-0.3614 ± 0.04227	0.1262	-0.4256 ± 0.08268	0.5914	0.6823 ± 0.07722	0.0032 **	0.05150 ± 0.03346	0.1993	1.505 ± 0.1183	0.0002 ***	-0.1799 ± 0.07097	0.1969	0.08886 ± 0.04226	0.2229	0.8435 ± 0.04605	0.0719	0.2157 ± 0.02314	0.6238	-0.1746 ± 0.08232	0.3738	-0.8514 ± 0.07205	0.4625	-1.211 ± 0.07124	0.0005 ***	-0.4108 ± 0.05046	0.1509
	Yes	177	2.880 ± 0.1514		0.9832 ± 0.1804		0.7184 ± 0.0524		-0.4717 ± 0.05688		-0.4984 ± 0.1018		1.061 ± 0.09849		0.1217 ± 0.05042		0.7727 ± 0.1392		-0.03117 ± 0.08421		0.1801 ± 0.05230		0.7055 ± 0.05920		0.240 ± 0.03169		-0.2952 ± 0.1069		-0.7763 ± 0.1010		-0.5981 ± 0.1393		-0.2890 ± 0.06681
Cancer stage	I+II	118	2.526 ± 0.1546	0.6164	0.6802 ± 0.2322	0.735	0.6678 ± 0.06176	0.5506	-0.268 ± 0.0619	0.0688	-0.5122 ± 0.1256	0.5814	0.6364 ± 0.1117	0.1274	-0.03003 ± 0.04962	0.0479 *	1.026 ± 0.1792	0.2786	-0.3057 ± 0.1196	0.0806	0.1703 ± 0.06101	0.2696	0.9008 ± 0.07368	0.1525	0.28 ± 0.03397	0.0881	-0.03061 ± 0.1279	0.062	-0.9206 ± 0.1108	0.3415	-1.071 ± 0.1462	0.4278	-0.5653 ± 0.07229	0.0075 **
	III+IV	390	2.493 ± 0.09951		0.7382 ± 0.1257		0.7275 ± 0.03509		-0.443 ± 0.04053		-0.4272 ± 0.0757		0.8554 ± 0.07129		0.1064 ± 0.03264		1.336 ± 0.1089		-0.07811 ± 0.06167		0.1134 ± 0.0372		0.7763 ± 0.04228		0.2098 ± 0.02247		-0.2856 ± 0.07658		-0.7876 ± 0.06836		-0.9883 ± 0.07776		-0.3113 ± 0.04719
T-stage	T1+T2	185	2.418 ± 0.1273	0.4082	0.6739 ± 0.1864	0.509	0.6583 ± 0.05091	0.5099	-0.473 ± 0.04945	0.0185 *	-0.3224 ± 0.1071	0.0336 *	0.599 ± 0.1	<0.0001 ****	-0.006444 ± 0.04174	0.0364 *	1.374 ± 0.1556	0.075	-0.2724 ± 0.09117	0.1413	0.1036 ± 0.05479	0.9865	0.8928 ± 0.05522	0.0035 **	0.2291 ± 0.02793	0.8591	-0.09065 ± 0.1081	0.1314	-0.8468 ± 0.08757	0.4309	-1.043 ± 0.1198	0.179	-0.53 ± 0.06426	0.0153 *
	T3+T4	274	2.627 ± 0.1169		0.82 ± 0.1526		0.7174 ± 0.0402		-0.3044 ± 0.05127		-0.7008 ± 0.07923		1.051 ± 0.07746		0.1398 ± 0.04116		1.049 ± 0.1219		-0.1042 ± 0.07083		0.136 ± 0.04608		0.668 ± 0.05061		0.22 ± 0.02712		-0.3056 ± 0.09127		-0.8781 ± 0.086		-0.9439 ± 0.0967		-0.3243 ± 0.05423
N-stage	N0	176	2.388 ± 0.1276	0.0676	1.261 ± 0.1839	0.0011 **	0.7029 ± 0.05235	0.5674	-0.4781 ± 0.06008	0.307	-0.6204 ± 0.0951	0.3944	0.7675 ± 0.09009	0.1391	0.0494 ± 0.04639	0.4364	0.8885 ± 0.1404	0.1387	-0.1305 ± 0.08566	0.8998	0.04817 ± 0.05775	0.2536	0.8209 ± 0.05635	0.0832	0.2149 ± 0.03026	0.9371	-0.1326 ± 0.1126	0.1732	-0.9224 ± 0.09372	0.6729	-1.051 ± 0.1209	0.3499	-0.5057 ± 0.0607	0.061
	N1+N2+N3	246	2.727 ± 0.124		0.5461 ± 0.158		0.6629 ± 0.04374		-0.3912 ± 0.04879		-0.5035 ± 0.09382		0.9572 ± 0.08702		0.1096 ± 0.04253		1.294 ± 0.1386		-0.1452 ± 0.07737		0.1895 ± 0.0445		0.6832 ± 0.05363		0.2121 ± 0.02775		-0.2960 ± 0.09599		-0.8364 ± 0.08739		-0.9181 ± 0.1043		-0.3405 ± 0.06037
Grade	G1+G2	368	2.667 ± 0.09546	0.0609	1.022 ± 0.1276	<0.0001 ****	0.6945 ± 0.03447	0.4091	-0.4403 ± 0.03896	0.0348 *	-0.6434 ± 0.06840	<0.0001 ****	0.8976 ± 0.06333	0.0367 *	0.05462 ± 0.0318	0.6526	1.108 ± 0.107	0.1126	-0.2586 ± 0.06398	0.0012 **	0.1276 ± 0.03706	0.5299	0.7471 ± 0.0402	0.1302	0.289 ± 0.02293	0.7889	-0.2448 ± 0.07531	>0.9999	-0.9396 ± 0.07025	0.0014 **	-1.058 ± 0.08103	0.0208 *	-0.4832 ± 0.04629	0.0002 ***
	G3+G4	132	2.286 ± 0.1726		0.04642 ± 0.2241		0.6982 ± 0.06411		-0.3235 ± 0.07439		-0.09647 ± 0.1402		0.6088 ± 0.1478		0.1089 ± 0.05568		1.399 ± 0.1860		0.1452 ± 0.1064		0.06481 ± 0.07164		0.8723 ± 0.08051		0.2334 ± 0.03549		-0.1969 ± 0.1354		-0.6269 ± 0.1051		-0.7854 ± 0.1512		-0.1356 ± 0.08233
Perineural invasion	Yes	169	2.891 ± 0.1270	0.002 **	0.4595 ± 0.2016	0.0972	0.6274 ± 0.05158	0.217	-0.3381 ± 0.05779	0.2593	-0.6373 ± 0.1018	0.5039	1.002 ± 0.09263	0.3563	0.08593 ± 0.04776	0.7222	1.212 ± 0.1620	0.6632	-0.1507 ± 0.09447	0.7369	0.1494 ± 0.05384	0.2973	0.7148 ± 0.05793	0.9176	0.2376 ± 0.03122	0.7618	-0.3171 ± 0.1051	0.1785	-1.154 ± 0.09739	<0.0001 ****	-1.003 ± 0.1245	0.8945	-0.5383 ± 0.07109	0.008 **
	No	195	2.277 ± 0.1456		0.8927 ± 0.1714		0.7042 ± 0.05167		-0.4593 ± 0.05767		-0.5438 ± 0.09562		0.8733 ± 0.1013		0.08867 ± 0.04821		1.161 ± 0.1527		-0.1074 ± 0.08759		0.04660 ± 0.05972		0.7235 ± 0.06038		0.2186 ± 0.03184		-0.1279 ± 0.1155		-0.6161 ± 0.09760		-1.023 ± 0.1158		-0.2845 ± 0.06363
Lymph node dissection	Yes	422	2.619 ± 0.09037	0.0056 **	0.7234 ± 0.1238	0.7397	0.6617 ± 0.03459	0.0096 **	-0.4260 ± 0.03884	0.339	-0.5389 ± 0.06703	0.0049 **	0.9109 ± 0.06151	0.0008 ***	0.09104 ± 0.03166	0.2253	1.175 ± 0.1008	0.0996	-0.1730 ± 0.05935	0.1277	0.1422 ± 0.03589	0.3509	0.7192 ± 0.03955	<0.0001 ****	0.2061 ± 0.02149	0.0949	-0.2408 ± 0.07212	0.6097	-0.8900 ± 0.06441	0.0063 **	-1.012 ± 0.07749	0.4959	-0.4047 ± 0.04429	0.082
	No	97	1.972 ± 0.2055		0.7217 ± 0.2409		0.8853 ± 0.05364		-0.03170 ± 0.06665		-0.07800 ± 0.1762		0.3942 ± 0.1773		0.0003608 ± 0.05309		1.541 ± 0.2218		0.03918 ± 0.1323		0.04283 ± 0.08065		1.143 ± 0.07963		0.2924 ± 0.03853		-0.1556 ± 0.1506		-0.5740 ± 0.1264		-0.9077 ± 0.1579		-0.2256 ± 0.09410
Angiolymphatic invasion	Positive	125	2.722 ± 0.1872	0.3238	0.4764 ± 0.2154	0.0773	0.5996 ± 0.06217	<0.0001 ****	-0.4142 ± 0.07147	0.6813	-0.7231 ± 0.1344	0.2604	1.103 ± 0.1289	0.1037	0.1276 ± 0.06091	0.2509	1.529 ± 0.2000	0.0267 *	-0.1126 ± 0.1060	0.4894	0.1354 ± 0.06184	0.5623	1.103 ± 0.1289	0.0011 **	0.2564 ± 0.03972	0.3248	-0.2354 ± 0.1407	0.8096	-0.6253 ± 0.1263	0.0053 **	-0.8341 ± 0.1641	0.1293	-0.2776 ± 0.08625	0.0514
	Negative	225	2.514 ± 0.1176		0.8364 ± 0.1714		-0.4088 ± 0.05053		-0.4088 ± 0.05053		-0.5564 ± 0.08111		0.8675 ± 0.08030		0.03763 ± 0.04108		0.9833 ± 0.1341		-0.2052 ± 0.08049		0.04891 ± 0.05129		0.7162 ± 0.05078		0.2034 ± 0.02809		-0.2443 ± 0.09715		-1.018 ± 0.08420		-1.155 ± 0.09790		-0.4765 ± 0.05881
HPV status	Positive	39	0.1050 ± 0.1435	0.002 **	0.9037 ± 0.3005	0.0347 *	0.7186 ± 0.1397	0.7873	-0.5389 ± 0.1380	0.1331	0.6684 ± 0.3109	<0.0001 ****	-0.4948 ± 0.2770	<0.0001 ****	-0.1489 ± 0.08083	0.0198 *	2.425 ± 0.4024	0.001 ***	0.4023 ± 0.1883	0.0975	0.04124 ± 0.09144	0.5804	1.269 ± 0.1673	<0.0001 ****	0.1057 ± 0.07515	0.0785	-0.166 ± 0.2926	0.54	0.01338 ± 0.1467	<0.0001 ****	-1.033 ± 0.1862	0.6221	0.105 ± 0.1435	0.0002 ***
	Negative	73	-0.6495 ± 0.1234		2.799 ± 0.2058		0.7569 ± 0.07158		-0.2625 ± 0.09783		-0.6019 ± 0.1620		1.178 ± 0.1381		0.1846 ± 0.08664		0.8993 ± 0.2033		-0.01486 ± 0.1521		0.1221 ± 0.09468		0.7633 ± 0.07357		0.3017 ± 0.04035		-0.3578 ± 0.1663		-0.9442 ± 0.1614		-0.9662 ± 0.1748		-0.6495 ± 0.1234

## Sheet: Table S2
Table S2. Patients at risk in overall survival and disease free survival analysis.
Days	Overall survival - patients at risk									Days	Disease free survival - patients at risk
	High ANO1	Low ANO1	High TMEM156	Low TMEM156	High TMEM173	Low TMEM173	High TMEM213	Low TMEM213			High ANO1	Low ANO1	High TMEM156	Low TMEM156	High TMEM173	Low TMEM173	High TMEM213	Low TMEM213
0	263	258	248	273	271	250	152	369		0	68	62	63	67	68	62	36	94
2		258	248	273	271		152	369		56	68		63			62	36
11		256		272	269	250		368		92		62	62		68			94
14	263			270	268	249		366		105	67			67		61	35
23		254		268		248		364		123		61	61		67			93
30	261		247			247	151			145	66		60		66			92
32		253		267	267			363		146	65		59		65			91
56	260		246			246	150	362		156	64			66		60		90
62	258			266		244		361		176	63		58		64			89
64	257			265	266		149			186	62		57		63		34
65	256		244		265			360		191	61			65		59		88
69	255		243		264			359		195	60		56		62			87
76		252		264		243		358		197	59		55			58		86
77		251	242		263		148			204	58		54		61			85
82		250		263		242		357		207	57			64		57		84
86		249		262	262			356		208		60	53			56		83
89	254			260		241		354		209	56			63		55		82
90	253		241		260			353		213		59	52			54	33
92	252		240		259		147			215	55			62		53		81
94	251		239			240	146			230	54			61		52		80
95	250			259		239		352		232	53		51			51		79
102		247	238		258			351		234		58	50		60			78
105	249			258		238	145			243	52			60	59			77
107		246	237			237		350		266	51			59	58		32
108		245	236			236	144			287		57	49		57		31
110		244		257		235		349		294	50			58	56			76
111	248		235		257			348		342		56		57	55			75
112	247		234		256			347		350	49			56		50	30
122		243		256		234		346		358	48			55		49		74
126		242		255		233		345		376	47		48		54			73
129	246	241	233	254	255	232		344		378		55	47			48		72
130		240		253		231		342		379	46		46		53			71
134	245		232		254			341		385		54		54		47		70
142	244			252	253			340		386	45			53	52			69
144	243	239	231	251	252		143	339		389		53		52		46	29
146		238	230		250			338		392		52	45		51		28
151		237	229		249			337		393		51		51	50		27
156	242			250		230		336		424		50		50		45		68
160		236	228		248		142			437	44			49	49		26
166	241			249		229		335		440	43			48		44		67
171		235		248	247		141			443	42		44			43	25
173	240		227		246		140			454	41		43		48			66
181	239		226			228	139			466		49	42		47			65
182		234		247		227		334		485	40			47		42		64
183	238		225		245			333		491	39		41			41		63
185		233		246	244			332		509	38			46		40		62
187	237		224		243		138			516		48		45	46			61
191	236			245		226		331		517	37			44		39		60
194	235			244	242	225		330		543		47	40			38		59
197		232		242	241			328		559		46	39		45		24
198	233			241		224		327		568		45		43		37	23
205	232			240	240			326		579	36			42		36		58
209	231		223		239			325		616	35			41		35		57
210		231		239		223		324		623		44		40		34		56
215	230	230	222	238		222		323		625	34			39		33		55
216		229	221			220		321		639		43		38	44			54
217	229	227	219	237	238	218		319		641		42	38		43			53
218		226		236		217		317		644		41		37	42		22
222	228			235		216		316		645		40	37			32		52
225		225	218		237		137			658	33		36		41			51
232		224	217			215		315		670		39	35			31	21
234		223	216		236			314		682		38	34		40			50
242	227			234		214		313		687		37	33		39			49
243	226			233	235			312		695	32			36		30	20
253	225	222	215			213		311		701	31			35		29	19
256	224		213			211		309		717	30		32		38			48
259		221	212		234			308		725		36	31		37		18
261	223		211		233			307		759	29	35		34		28	17	47
268	222			232	232			306		773		34		32		26		46
274		220	210		231			305		799		33	30		36		16
276	221	219	209	231	230	210		304		804	28			31		25	15
278	220			230		209	136			833		32	29		35			45
279	219		208		229			302		836		31		30		24	14
281	218		207			208		301		852		30	28		34			44
282	217			229	228			300		866	27			29		23		43
283		218	206			207		299		893	26			28	33		13
284		217	205		227			298		897		29		27		22		42
292	216	216	204	228	226	206	135	297		904	25		27		32			41
294	215			227	225			296		906	24			26		21		40
295	214			226		205	134			911		28	26		31		12
311		215	203		224			295		913		27	25		30			39
317	213	214		225	223	204		294		914		26		25		20	11
318		213		223		203		292		930		25	24		29			38
321		212	202	222	222	202		291		947	23			24		19		37
327	212			221		201		289		972	22		23		28		10
330		210		219		199		287		985		24		23		18		36
334		209		218	221			286		987		23		22		17		35
336	210			217	220		133			993		22	22		27			34
337		208		216		198	132			995	21			21	26			33
341	209		201		219			285		1000		21		20		16		32
342		207		215	218			284		1025		20		19	25			31
345		206	200		217		131			1030	20		21		24			30
348	208		199		216		130			1058	19		20		23			29
351	207			214	215	197		283		1075		19		18		15	9
352	205			212		196		281		1077	18			17	22			28
353	204			211		195		280		1095	17	18	19	16	21	14	8	27
354		205	198		214			279
357	203			210	213			278
358	202			209		194		277
359	201		197			193		276
360	200			208	212	192		275
361		204		206		191	129
362		203	196		211		128
366	198		195			190		273
367	197			205		189	127
368		202		204		188		272
371	196			203		187		271
376	195		194		210			270
377	194		193	202	209	186		269
378		201	192			185		267
379	192	200	191		208	184		266
380		199	189		207		126
384	191	198	188	201	206	183	125	264
385	190	197	187	200	205			263
386	189			199	203			261
387	188	196		198		182		260
389		195	186			180		258
392	187	194	185		202	179	124	257
393	186	192		196	200		122	256
395	185			194		178	121	255
397	183			192		176		254
400	182		182		198			253
403	181	191	181	191	197	175	120	252
406	179	190		189		174	119	250
407		189		187	195	172		249
412		187	180			171		247
414	178		179		194		118
415	177			185		170		246
417	176		178			169		245
421	175	186		184	193	168		244
424		185		182		167	117	242
427	174			180		165		241
430	173			179		164	116
436	172		177			163	115
437	171			178	192		114
440	170			177		162		240
441		183	176			161		239
443	169		175			160	113
446	168			176	191		112
449	167			175		159		238
451	166		174		190			237
453		182	173			158	111
456		181	172			157	110
458	165			174		156		236
459	164			173		155	109
461		180	171			154		235
462	163			172		153		234
464		179	170			152		233
466		178	169		189			232
469		177	168		188			231
471	162		167		187			230
472	161			171	186			229
479		176	166		185	151	108	228
480	160			170		150		227
484		174	164			149		226
485	159			169		148		225
487	158			168		147		224
489		173	163			146	107
491	157		162			145		223
493	156			167	184			222
495	155			166		144		221
499		172	161			143		220
506	154		160		183		106
509	153			165		142		219
514	152		159			141		218
516		171		164	182			217
518		170	158		181		105
520		169	157		180		104
521	151		156		179	140	103	216
522	149		154			139		215
526		168		163		138		214
530	148		153		178			213
539	147			162		137		212
542		167	152			136	102
543		166	151	161	177	135	101	211
545		164		160	176			210
546	146	163	150	159		134	100	209
547	145		149			132		208
548	144			158		131		207
549	143		148		175		99
552	142		147			130		206
559		162	146		174		98
560	141			157		129		205
564	140			156	173		97
568		161		155		128	96
572	139			154	172			204
573	138			153		127	95
576		160	145		171		94
577	137			152	170	126		203
578	135			150		125		201
579	134			149	169			200
580		159		148	168			199
584	133			147		124		198
586		158	144		167			197
594		156		146	165			195
600		155	142		164		93
601	132		141		163			194
602		154	140		162			193
603		153	139		161			192
606	131		138	145	160		92	191
616	129			144		123		190
619		152	137		158		91
622		151	136	142	157		90	188
623	127	149	135	141	155	121		187
624		148		140		120	89	185
625	126			138		118		184
631	124			136		116		182
635		146	134		154		88
637		145	133		153			181
639		144		135	152			180
641	123	143	132	134	151	115	87	179
644		141		132	149		86
645	122	140	131		148	114		177
646	121			131		113		175
653	120			130		112		174
654	119		129		147			173
658	118		128		146			172
663	117			129		111		171
666		139	127		145		85
667	116		126		144			170
670		138	125			110	84
675		137		128	143			169
679		136		127	142			168
680	115		124		141		83
682		135	123		140			167
685		134		126		109		166
687		133	122		139			165
693	114			125	138			164
695	113			124	137	108	82	163
701	111	132	121	122	136		81	162
704		131	120		134			161
707		130	119		133		80
710		129		121	132			160
713		128	118		131			159
714	110		117			107	79
717	109		116		130			158
722		127	115		129			157
725		126	114		128		78
727	108		113		127			156
739		125	112		126		77
742	107		111		125		76
750	106			120		106		155
754		124		119		105		154
759	105	123		118	124	104	75	153
763	103			114		102		151
770	102		110		122			150
773	101	121	109	113	121	101	73	149
782	100		108			100		148
783		120		112		99		147
789	99			111		98	72
796	98		107		120			146
797		119		110		97		145
799		118	106		119		71
804	97			109		96	70
806	96			108		95	69
817	95			107		94		144
823	94		105		118		68
827		117		106		93	67
833		116	104		117			143
836		115		105	116	92	66	142
839	93		103		115			141
850		113		103		91	65
851		112		102	114			140
852		111	102		113			139
853		110	101		112			138
855		109	100			90	64
862	92		99			89		137
866	91			101	111			136
875		108	98		110			135
882	90			100		88	63
889		107	97		109			134
893	89			99	108		62
895		106		98		87	61
896		105		97		86		133
897		104		96		85		132
904	88		96		107			131
906	87			95		84		130
910		103	95			83		129
911		102	94		106		60
913		101	93		105			128
914		100		94		82	59
915	86			93		81	58
918	85		92			80		127
927		99		92	104			126
930		98	91		103			125
933	84			91		79		124
941		97		90		78	57
947	83			89		77		123
950	82			88		76		122
954		96		87	102			121
964		95		86		75		120
972	81		90		101		56
980	80		89		100			119
985		94		85		74		118
987		93		84		73		117
988	79		88			72	55
993		92	87		99	71		116
995	78			83	98			114
997		90	85		97			113
998		89		82		70	54
1000		88		81		69		112
1021	77			80	96			111
1022	76		84			68		110
1025		87		79	95			109
1027	75			78	94		53
1030	74		83		93			108
1036	73			77		67	52
1037		86	82		92			107
1038		85	81		91		51
1045		84	80			66	50
1050		83	79			65		106
1057		82		76		64		105
1065		81	78		90			104
1066	72			75		63		103
1075		80		74		62	49
1077	71			73	89			102
1079	70			72		61		101
1081	69			71	88			100
1090	68			70	87		48
1093		79		69		60	47
1095	67	78	77	68	86	59	46	99

## Sheet: Table S3
Table S3. Hazard ratio (HR) and 95% confidence interval (CI) indicated for overall survival and disease free survival analysis.
	Overall survival
	TMEM45B	TMEM48	TMEM140	TMEM158	TMEM206	RTP3	TMEM22	TMEM17	TMEM43	TMEM61	TMEM116	TMEM97
Hazard Ratio (Mantel-Haenszel)
Ratio (and its reciprocal)	0.9229	0.9411	0.7776	1.328	1.256	0.931	0.8686	1.271	0.8609	0.8848	0.8641	0.9337
95% CI of ratio	0.6883 to 1.238	0.7038 to 1.258	0.5805 to 1.042	0.9942 to 1.773	0.9397 to 1.680	0.6946 to 1.248	0.6503 to 1.160	0.9516 to 1.696	0.6430 to 1.153	0.6625 to 1.182	0.6457 to 1.156	0.6993 to 1.247
Hazard Ratio (logrank)
Ratio (and its reciprocal)	0.9234	0.9414	0.7807	1.328	1.254	0.9307	0.869	1.272	0.8623	0.8851	0.8628	0.9337
95% CI of ratio	0.6887 to 1.238	0.7042 to 1.258	0.5832 to 1.045	0.9946 to 1.773	0.9383 to 1.676	0.6944 to 1.247	0.6508 to 1.160	0.9527 to 1.698	0.6444 to 1.154	0.6628 to 1.182	0.6448 to 1.154	0.6994 to 1.247
	Disease free survival
	TMEM45B	TMEM48	TMEM140	TMEM158	TMEM206	RTP3	TMEM22	TMEM17	TMEM43	TMEM61	TMEM116	TMEM97
Hazard Ratio (Mantel-Haenszel)
Ratio (and its reciprocal)	1.267	0.8118	1.445	0.7824	1.913	1.122	0.9644	1.059	1.178	0.9864	0.6633	0.666
95% CI of ratio	0.5509 to 2.915	0.3578 to 1.841	0.6373 to 3.277	0.3072 to 1.993	0.8306 to 4.406	0.4880 to 2.580	0.4257 to 2.185	0.4655 to 2.409	0.5157 to 2.690	0.4321 to 2.252	0.2912 to 1.511	0.2939 to 1.509
Hazard Ratio (logrank)
Ratio (and its reciprocal)	1.275	0.8123	1.454	0.7926	1.874	1.12	0.9644	1.059	1.18	0.9865	0.6543	0.6617
95% CI of ratio	0.5547 to 2.932	0.3582 to 1.842	0.6416 to 3.293	0.3112 to 2.018	0.8163 to 4.302	0.4877 to 2.574	0.4258 to 2.185	0.4657 to 2.409	0.5171 to 2.693	0.4322 to 2.251	0.2877 to 1.488	0.2922 to 1.499

## Sheet: Table S4
Table S4. The list of genes positively and negatively correlated with TMEMs and involved in cellular pathways and processes based on REACTOME analysis.
Transcript	Type of correlation	Pathway	Genes
RTP3	Negative	Carboxyterminal post-translational modifications of tubulin	TTLL12
	Positive	RUNX3 regulates RUNX1-mediated transcription	RUNX3
		APOBEC3G mediated resistance to HIV-1 infection	APOBEC3G
		Reelin signalling pathway	SH3KBP1
		RUNX3 regulates BCL2L11 (BIM) transcription	RUNX3
		RUNX3 Regulates Immune Response and Cell Migration	RUNX3
		RUNX3 regulates CDKN1A transcription	RUNX3
		Binding of TCF/LEF:CTNNB1 to target gene promoters	RUNX3
		RUNX3 regulates WNT signaling	RUNX3
		RUNX3 regulates YAP1-mediated transcription	RUNX3
		RUNX3 regulates p14-ARF	RUNX3
		RUNX3 regulates NOTCH signaling	RUNX3
		InlB-mediated entry of Listeria monocytogenes into host cell	SH3KBP1
		Listeria monocytogenes entry into host cells	SH3KBP1
		Negative regulation of MET activity	SH3KBP1
		TRP channels	MCOLN3
ANO1	Negative	Cellular responses to stress	RPL15, PRDX2, RPL32, RPL14, NPRL2, RPSA, RPL29, EZH2, RPL13A, BAG1, GPX1, RPL17, RPS23, RPS25, EEF1A1
		Cellular responses to external stimuli	RPL15, PRDX2, RPL32, RPL14, NPRL2, RPSA, RPL29, EZH2, RPL13A, BAG1, GPX1, RPL17, RPS23, RPS25, EEF1A1
		Translation	MRPS25, RPL15, RPL32, RPL14, MRPS36, RPSA, RPL29, RPL13A, SPCS1, EEF1B2, RPL17, RPS23, RPS25, EEF1A1
		Metabolism of RNA	RPL15, CNOT10, RPL32, RPL14, LSM3, THOC7, RPSA, RPL29, TXNL4A, RPL13A, RPL17, RPS23, TRMT44, RPS25
		Metabolism of amino acids and derivatives	RPL15, PDHB, RPL32, RPL14, RPSA, RPL29, AASS, RPL13A, ACAD8, RPL17, RPS23, RPS25
		Axon guidance	PIK3R3, RPL15, RPL32, RPL14, DLG3, PLXNB1, RPSA, RPL29, RPL13A, RPL17, RPS23, RPS25
		Nervous system development	PIK3R3, RPL15, RPL32, RPL14, DLG3, PLXNB1, RPSA, RPL29, RPL13A, RPL17, RPS23, RPS25
		Eukaryotic Translation Elongation	RPL15, RPL32, RPL14, RPSA, RPL29, RPL13A, EEF1B2, RPL17, RPS23, RPS25, EEF1A1
		Peptide chain elongation	RPL15, RPL32, RPL14, RPSA, RPL29, RPL13A, RPL17, RPS23, RPS25, EEF1A1
		SRP-dependent cotranslational protein targeting to membrane	RPL15, RPL32, RPL14, RPSA, RPL29, RPL13A, SPCS1, RPL17, RPS23, RPS25
		The citric acid (TCA) cycle and respiratory electron transport	PDHB, COX7C, ATP5F1A, SUCLG2, NDUFAF3, NDUFB11, ATP5MC2, COX5A, ATP5MG, MPC1
		Viral mRNA Translation	RPL15, RPL32, RPL14, RPSA, RPL29, RPL13A, RPL17, RPS23, RPS25
		Selenocysteine synthesis	RPL15, RPL32, RPL14, RPSA, RPL29, RPL13A, RPL17, RPS23, RPS25
		Eukaryotic Translation Termination	RPL15, RPL32, RPL14, RPSA, RPL29, RPL13A, RPL17, RPS23, RPS25
		Nonsense Mediated Decay (NMD) independent of the Exon Junction Complex (EJC)	RPL15, RPL32, RPL14, RPSA, RPL29, RPL13A, RPL17, RPS23, RPS25
	Positive	Extracellular matrix organization	SERPINE1, LAMC2, ITGA5, LAMB3, LAMA3, ITGA6, TNC, ACTN1, PLEC, MMP13, P4HA2, COL12A1, COL27A1, TLL1, MMP10, THBS1, PRKCA, ITGAV, LAMC1, ITGA3, PDGFA, FURIN, LOXL2, APP, ITGB6, MMP1, LTBP1, PLOD1, NID1, ITGB1, COL5A1, CD44, TGFB1, COL5A3, ADAM10, COL17A1, MMP14, COL5A2, ITGB5, MMP16, COL24A1, COL13A1
		Hemostasis	GNA12, SERPINE1, ITGA5, ITGA6, EHD2, ACTN1, PLAU, PDPN, CAV1, KLC2, THBS1, PRKCA, ANXA5, ITGAV, TIMP3, ITGA3, KIF6, PDGFA, GLG1, APP, CD109, GNB1, MMP1, SERPINE2, ITGB1, FLNA, CD44, KIF16B, TGFB1, PTK2, YWHAZ, VCL, SLC7A6, PROC, L1CAM, VEGFC, PSG5, CAP1
		Signaling by Receptor Tyrosine Kinases	FLRT2, LAMC2, LAMB3, LAMA3, CAV1, COL27A1, NGF, FGF19, MET, THBS1, PRKCA, ITGAV, LAMC1, ITGA3, PDGFA, FURIN, EGFR, ATP6V1C1, NEDD4, ITGB1, TNS4, IGF1R, COL5A1, NRP2, COL5A3, FOSL1, ADAM10, PTK2, COL5A2, AP2B1, PXN, VEGFC, COL24A1
		Developmental Biology	EFNB2, ITGA5, MSN, ABL2, EFNB1, MYO10, SIAH1, NFASC, MET, PRKCA, ITGAV, LAMC1, TRIO, PRNP, RARA, FURIN, EGFR, NGEF, ITGB1, COL5A1, NRP2, TGFB1, COL5A3, ADAM10, MYH9, PTK2, COL5A2, AP2B1, L1CAM, SPAG9, PLXNA1, CAP1, ENAH
		Axon guidance	EFNB2, ITGA5, MSN, ABL2, EFNB1, MYO10, SIAH1, NFASC, MET, PRKCA, ITGAV, LAMC1, TRIO, PRNP, EGFR, NGEF, ITGB1, COL5A1, NRP2, COL5A3, ADAM10, MYH9, PTK2, COL5A2, AP2B1, L1CAM, PLXNA1, CAP1, ENAH
		Nervous system development	EFNB2, ITGA5, MSN, ABL2, EFNB1, MYO10, SIAH1, NFASC, MET, PRKCA, ITGAV, LAMC1, TRIO, PRNP, EGFR, NGEF, ITGB1, COL5A1, NRP2, COL5A3, ADAM10, MYH9, PTK2, COL5A2, AP2B1, L1CAM, PLXNA1, CAP1, ENAH
		Cytokine Signaling in Immune system	CCND1, MSN, IL31RA, FSCN1, FGF19, MET, IFNLR1, CAMK2A, IL1RAP, PDGFA, EGFR, APP, NEDD4, RCE1, MMP1, IL20, TNFRSF12A, ITGB1, FLNA, CD44, TGFB1, IL11, PTK2, CSF2, YWHAZ, VCL, OSMR
		Membrane Trafficking	CTTN, GALNT2, CYTH3, KLC2, TMED10, PPP6R3, KIF6, MYO5A, EGFR, APP, YWHAQ, RAB5C, KDELR2, PRKAB2, DYNC1H1, RAB1B, KIF16B, SEC23A, MYH9, KDELR3, YWHAZ, AP2B1
		Vesicle-mediated transport	CTTN, GALNT2, CYTH3, KLC2, TMED10, PPP6R3, KIF6, MYO5A, EGFR, APP, YWHAQ, RAB5C, KDELR2, PRKAB2, DYNC1H1, RAB1B, KIF16B, SEC23A, MYH9, KDELR3, YWHAZ, AP2B1
		Degradation of the extracellular matrix	LAMC2, LAMB3, LAMA3, MMP13, COL12A1, TLL1, MMP10, LAMC1, FURIN, MMP1, NID1, COL5A1, CD44, COL5A3, ADAM10, COL17A1, MMP14, COL5A2, MMP16, COL13A1
		Platelet activation, signaling and aggregation	GNA12, SERPINE1, ACTN1, PDPN, THBS1, PRKCA, ANXA5, TIMP3, PDGFA, APP, CD109, GNB1, FLNA, TGFB1, PTK2, YWHAZ, VCL, VEGFC, CAP1
		Collagen formation	LAMC2, LAMB3, LAMA3, ITGA6, PLEC, MMP13, P4HA2, COL12A1, COL27A1, TLL1, LOXL2, PLOD1, COL5A1, COL5A3, COL17A1, COL5A2, COL24A1, COL13A1
		Non-integrin membrane-ECM interactions	LAMC2, LAMB3, LAMA3, ITGA6, TNC, ACTN1, THBS1, PRKCA, ITGAV, LAMC1, PDGFA, ITGB1, COL5A1, TGFB1, COL5A3, COL5A2, ITGB5
		Assembly of collagen fibrils and other multimeric structures	LAMC2, LAMB3, LAMA3, ITGA6, PLEC, MMP13, COL12A1, COL27A1, TLL1, LOXL2, COL5A1, COL5A3, COL17A1, COL5A2, COL24A1
		Neuronal System	PPFIA1, SHANK2, SYT7, PPFIBP1, KCNJ15, SLC6A11, PRKCA, CAMK2A, IL1RAP, GNB1, ADCY7, PRKAB2, KCNF1, GLS, AP2B1
TMEM17	Negative	Cytokine Signaling in Immune system	GBP2/HLA-E/GBP5/CISH/GBP1
		Innate Immune System	HLA-E/ATP6V1B2/GM2A/DIAPH1/SERPING1
		Interferon gamma signaling	GBP2/HLA-E/GBP5/GBP1
		Interferon Signaling	GBP2/HLA-E/GBP5/GBP1
		Interferon alpha/beta signaling	GBP2/HLA-E
		Defective SERPING1 causes hereditary angioedema	SERPING1
		Endosomal/Vacuolar pathway	HLA-E
		Regulates Cell Motility	DIAPH1
		Defects of contact activation system (CAS) and kallikrein/kinin system (KKS)	SERPING1
		Diseases of hemostasis	SERPING1
		Intrinsic Pathway of Fibrin Clot Formation	SERPING1
		Growth hormone receptor signaling	CISH
		Antigen Presentation: Folding, assembly and peptide loading of class I MHC	HLA-E
		Insulin receptor recycling	ATP6V1B2
		DAP12 signaling	HLA-E
	Positive	RNA Polymerase II Transcription	ERCC3/MED30/E2F6/GLI2/ZNF273/ZNF26/ZNF74/ZC3H8/ACTL6A/ZNF558/HEY1/ZNF248/MSH2/PRELID3A
		Generic Transcription Pathway	ERCC3/MED30/E2F6/GLI2/ZNF273/ZNF26/ZNF74/ACTL6A/ZNF558/HEY1/ZNF248/MSH2/PRELID3A
		Cilium Assembly	DYNC2LI1/IFT81/TMEM67/IFT80/CEP290/TMEM216/SMO/B9D1/TTC8
		Organelle biogenesis and maintenance	DYNC2LI1/IFT81/TMEM67/IFT80/CEP290/TMEM216/SMO/B9D1/TTC8
		DNA Repair	ERCC3/TERF1/ACTL6A/FANCL/SPIDR/MSH2
		Anchoring of the basal body to the plasma membrane	TMEM67/CEP290/TMEM216/B9D1
		Signaling by Hedgehog	GLI2/ADCY10/SMO/HHAT
		Intraflagellar transport	DYNC2LI1/IFT81/IFT80
		PCP/CE pathway	FZD6/FZD7/RYK
		Class B/2 (Secretin family receptors)	FZD6/FZD7/SMO
		Hedgehog 'off' state	GLI2/ADCY10/SMO
		Glycerophospholipid biosynthesis	PCYT1B/ABHD3/PLA2R1
		BBSome-mediated cargo-targeting to cilium	SMO/TTC8
		Synthesis of PC	PCYT1B/ABHD3
		RUNX2 regulates bone development	GLI2/HEY1
TMEM22	Negative	Developmental Biology	PKP3, KRT14, CFL1, POLR2L, CLTB, KRT6B, KRT16, KRT6C, TUBB2A, ACTB, HRAS, RPS6KA4, KRT17, KRT5, LCE3D, KLK8, KRT6A, SPRR2G, LCE3E, FLRT3, AP2S1, TUBA1C, TUBA4A, CDSN, DSG1
		Disease	RPS6KB2, POLR2L, TUBB2A, ACTB, HRAS, RHOG, BSG, PYCARD, SH3GL1, PPP2R1A, DYNLL1, AP2S1, BRMS1, PLK2, TUBA1C, VPS33B, TUBA4A, LMNA
		Membrane Trafficking	KLC3, RIN1, SFN, CLTB, PLIN3, ACTR1A, TUBB2A, ACTB, EPN1, GJB2, SH3GL1, DYNLL1, RAB1B, AP2S1, TUBA1C, TUBA4A
		Vesicle-mediated transport	KLC3, RIN1, SFN, CLTB, PLIN3, ACTR1A, TUBB2A, ACTB, EPN1, GJB2, SH3GL1, DYNLL1, RAB1B, AP2S1, TUBA1C, TUBA4A
		Innate Immune System	TOLLIP, CFL1, POLR2L, CASP4, PLD2, ACTB, HMOX2, HRAS, RHOG, PYCARD, CST3, PPP2R1A, DYNLL1, DBNL, ATP6V1D, DSG1
		Formation of the cornified envelope	PKP3, KRT14, KRT6B, KRT16, KRT6C, KRT17, KRT5, LCE3D, KLK8, KRT6A, SPRR2G, LCE3E, CDSN, DSG1
		Keratinization	PKP3, KRT14, KRT6B, KRT16, KRT6C, KRT17, KRT5, LCE3D, KLK8, KRT6A, SPRR2G, LCE3E, CDSN, DSG1
		Hemostasis	KLC3, CFL1, TUBB2A, ACTB, HRAS, RHOG, BSG, PPP2R1A, GNA15, VEGFC, S100A10, TUBA1C, TUBA4A
		Signaling by Rho GTPases	KLC3, SFN, CFL1, ARHGDIA, TUBB2A, ACTB, RHOD, RHOG, PPP2R1A, DYNLL1, TUBA1C, TUBA4A
		Infectious disease	POLR2L, TUBB2A, ACTB, PYCARD, SH3GL1, DYNLL1, AP2S1, BRMS1, PLK2, TUBA1C, VPS33B, TUBA4A
		RHO GTPase Effectors	KLC3, SFN, CFL1, TUBB2A, ACTB, RHOD, RHOG, PPP2R1A, DYNLL1, TUBA1C, TUBA4A
		Signaling by Receptor Tyrosine Kinases	POLR2L, ACTB, HRAS, EPN1, SH3GL1, PPP2R1A, VEGFC, FLRT3, AP2S1, PTK6, ATP6V1D
		Cell Cycle	SFN, POLR2L, ACTR1A, TUBB2A, PPP2R1A, DYNLL1, RAB1B, TUBA1C, PTK6, TUBA4A, LMNA
		Axon guidance	CFL1, CLTB, TUBB2A, ACTB, HRAS, RPS6KA4, FLRT3, AP2S1, TUBA1C, TUBA4A
		Nervous system development	CFL1, CLTB, TUBB2A, ACTB, HRAS, RPS6KA4, FLRT3, AP2S1, TUBA1C, TUBA4A
	Positive	Gene expression (Transcription)	TOPBP1, TFDP2, ZFP37, DNMT3A, GTF2E1, ZNF483, ACTL6A, ATR, PHC3, TBL1XR1, ZNF620, GLS2, ZNF566, ZNF157, ZNF519, NUP210, FKBP6, ZNF471, GSR, E2F5, ZFP14, GCK, SUZ12, ZNF420, ZNF529, ZNF599, ZFP28, MGA, ZNF141, CBX6, ZNF570, E2F6, ZNF740, ZNF667, ZNF248, TXNRD1, DLX6, ZNF189, BCL6, RAD1, ZNF546, RFC4, ZNF701, AIFM2, LIFR, AKT3, ZNF300, ZNF470, ZNF606
		RNA Polymerase II Transcription	TOPBP1, TFDP2, ZFP37, GTF2E1, ZNF483, ACTL6A, ATR, PHC3, TBL1XR1, ZNF620, GLS2, ZNF566, ZNF157, ZNF519, ZNF471, GSR, E2F5, ZFP14, GCK, SUZ12, ZNF420, ZNF529, ZNF599, ZFP28, MGA, ZNF141, CBX6, ZNF570, E2F6, ZNF740, ZNF667, ZNF248, TXNRD1, DLX6, ZNF189, BCL6, RAD1, ZNF546, RFC4, ZNF701, AIFM2, LIFR, AKT3, ZNF300, ZNF470, ZNF606
		Generic Transcription Pathway	TOPBP1, TFDP2, ZFP37, ZNF483, ACTL6A, ATR, PHC3, TBL1XR1, ZNF620, GLS2, ZNF566, ZNF157, ZNF519, ZNF471, GSR, E2F5, ZFP14, GCK, SUZ12, ZNF420, ZNF529, ZNF599, ZFP28, MGA, ZNF141, CBX6, ZNF570, E2F6, ZNF740, ZNF667, ZNF248, TXNRD1, DLX6, ZNF189, BCL6, RAD1, ZNF546, RFC4, ZNF701, AIFM2, LIFR, AKT3, ZNF300, ZNF470, ZNF606
		Cell Cycle	TOPBP1, TFDP2, CEP70, ATR, SYCP2, SMC4, CCP110, NUP210, MCM2, FKBP6, CEP63, E2F5, NINL, NSL1, STAG1, EML4, E2F6, ALMS1, LIN52, LIN9, RAD1, RFC4, AKT3, XPO1, KNTC1
		Cell Cycle, Mitotic	TFDP2, CEP70, SMC4, CCP110, NUP210, MCM2, CEP63, E2F5, NINL, NSL1, STAG1, EML4, E2F6, ALMS1, LIN52, LIN9, RFC4, AKT3, XPO1, KNTC1
		Organelle biogenesis and maintenance	ARL13B, CEP70, IFT80, TBL1XR1, IQCB1, CCP110, CEP63, NINL, IFT122, TTC21B, UNC119B, ALMS1, TMEM216, IFT172
		Cilium Assembly	ARL13B, CEP70, IFT80, IQCB1, CCP110, CEP63, NINL, IFT122, TTC21B, UNC119B, ALMS1, TMEM216, IFT172
		Mitotic Prometaphase	CEP70, SMC4, CCP110, CEP63, NINL, NSL1, STAG1, EML4, ALMS1, XPO1, KNTC1
		Signaling by Hedgehog	ADCY5, FUZ, HHAT, IFT122, SPOP, TTC21B, IFT172, INTU
		S Phase	TFDP2, MCM2, E2F5, STAG1, LIN52, LIN9, RFC4, AKT3
		Anchoring of the basal body to the plasma membrane	CEP70, IQCB1, CCP110, CEP63, NINL, ALMS1, TMEM216
		G1, S Transition	TFDP2, MCM2, E2F5, E2F6, LIN52, LIN9, AKT3
		Regulation	PHC3, SUZ12, SALL4, CBX6, MECOM, USP13, AKT3
		Mitotic G1 phase and G1, S transition	TFDP2, MCM2, E2F5, E2F6, LIN52, LIN9, AKT3
		Hedgehog 'off' state	ADCY5, FUZ, IFT122, TTC21B, IFT172, INTU
TMEM43	Negative	Metabolism of RNA	PSMA5, SNRPA1, PSMB3, PSMA4, RRP1, BUD31, PSMA3, NOL12, PSMB6, ZBTB8OS, SNRPF, PSMB7, NHP2, SEM1, RPL26L1, EXOSC1, PSMC1, PSMB4, TSEN54, SNRPC, EXOSC8, RPL35, RPL18, PSMA6, SNRPA, LSM4, POP7, BUD23, PQBP1, SNRPD1, PSMC3, U2AF1, SNRPE, TRMT1, RPL11, PSMD13, SNRPD3, ALYREF, PSMD4, NOC4L, RPS20, DUS2, SNRNP70, PSMA2, EXOSC4, EMG1, RPL27A, HSD17B10
		Gene expression (Transcription)	PSMA5, PSMB3, RAD9A, PSMA4, COX6C, COX7B, COX6A1, PSMA3, PSMB6, SNRPF, COX8A, INTS11, COX4I1, PSMB7, CSNK2B, SEM1, TACO1, PSMC1, PSMB4, PRELID1, TAF10, PSMA6, ELOC, SCO2, ELOB, PSMC3, U2AF1, SNRPE, RRP8, COX5A, ANAPC15, NELFE, PSMD13, SNRPD3, DPY30, ALYREF, PSMD4, MED27, COX6B1, LAMTOR5, COX16, PSMA2, COX5B, NOC2L
		RNA Polymerase II Transcription	PSMA5, PSMB3, RAD9A, PSMA4, COX6C, COX7B, COX6A1, PSMA3, PSMB6, SNRPF, COX8A, INTS11, COX4I1, PSMB7, CSNK2B, SEM1, TACO1, PSMC1, PSMB4, PRELID1, TAF10, PSMA6, ELOC, SCO2, ELOB, PSMC3, U2AF1, SNRPE, COX5A, ANAPC15, NELFE, PSMD13, SNRPD3, DPY30, ALYREF, PSMD4, MED27, COX6B1, LAMTOR5, COX16, PSMA2, COX5B, NOC2L
		The citric acid (TCA) cycle and respiratory electron transport	UQCRQ, COX6C, NDUFS8, COX7B, ATP5MC1, ATP5MF, ATP5PD, COX6A1, NDUFA2, NDUFV1, ATP5F1D, SUCLG1, COX8A, UQCRB, NDUFS3, COX4I1, NDUFAB1, TACO1, UQCRH, NDUFA9, CYC1, SCO2, SDHB, NDUFB7, NDUFA13, NDUFB8, ATP5PO, NDUFB9, COX5A, ATP5PF, NDUFS7, ATP5MC3, NDUFV2, COX6B1, NDUFB10, COX16, NDUFB1, NDUFC1, COX5B
		Disease	PSMA5, PSMB3, F12, PSMA4, FDXR, PSMA3, PSMB6, BRMS1, PSMB7, SEM1, RPL26L1, PSMC1, PSMB4, PYCARD, VPS25, NTHL1, RPS6KB2, HRAS, RPL35, RPL18, TAF10, PSMA6, ELOC, TALDO1, ELOB, PSMC3, RPL11, ANAPC15, SUGT1, NELFE, PSMD13, PSMD4, PHB, RPS20, GNB2, CHMP2A, PSMA2, RPL27A, AP2S1
		Respiratory electron transport, ATP synthesis by chemiosmotic coupling, and heat production by uncoupling proteins	UQCRQ, COX6C, NDUFS8, COX7B, ATP5MC1, ATP5MF, ATP5PD, COX6A1, NDUFA2, NDUFV1, ATP5F1D, COX8A, UQCRB, NDUFS3, COX4I1, NDUFAB1, TACO1, UQCRH, NDUFA9, CYC1, SCO2, SDHB, NDUFB7, NDUFA13, NDUFB8, ATP5PO, NDUFB9, COX5A, ATP5PF, NDUFS7, ATP5MC3, NDUFV2, COX6B1, NDUFB10, COX16, NDUFB1, NDUFC1, COX5B
		Translation	MRPS18A, MRPS5, MRPL58, AURKAIP1, MRPS9, MRPL22, MRPL55, MRPL20, MRPS18C, MRPL12, MRPS34, MRPL23, MRPS15, CHCHD1, MRPL46, RPL26L1, MRPL13, MRPL4, MRPL11, MRPL28, MRPL38, MRPL37, MRPL27, MRPL14, MRPL21, RPL35, RPL18, MRPL2, EIF2S2, MRPL1, GADD45GIP1, RPL11, MRPL41, RPS20, EIF3M, MRPL51, RPL27A, MRPL57
		Generic Transcription Pathway	PSMA5, PSMB3, RAD9A, PSMA4, COX6C, COX7B, COX6A1, PSMA3, PSMB6, COX8A, COX4I1, PSMB7, CSNK2B, SEM1, TACO1, PSMC1, PSMB4, PRELID1, TAF10, PSMA6, ELOC, SCO2, ELOB, PSMC3, COX5A, ANAPC15, NELFE, PSMD13, DPY30, PSMD4, MED27, COX6B1, LAMTOR5, COX16, PSMA2, COX5B, NOC2L
		Respiratory electron transport	UQCRQ, COX6C, NDUFS8, COX7B, COX6A1, NDUFA2, NDUFV1, COX8A, UQCRB, NDUFS3, COX4I1, NDUFAB1, TACO1, UQCRH, NDUFA9, CYC1, SCO2, SDHB, NDUFB7, NDUFA13, NDUFB8, NDUFB9, COX5A, NDUFS7, NDUFV2, COX6B1, NDUFB10, COX16, NDUFB1, NDUFC1, COX5B
		Infectious disease	PSMA5, PSMB3, PSMA4, PSMA3, PSMB6, BRMS1, PSMB7, SEM1, RPL26L1, PSMC1, PSMB4, PYCARD, VPS25, RPL35, RPL18, TAF10, PSMA6, ELOC, ELOB, PSMC3, RPL11, SUGT1, NELFE, PSMD13, PSMD4, RPS20, GNB2, CHMP2A, PSMA2, RPL27A, AP2S1
		Mitochondrial translation initiation	MRPS18A, MRPS5, MRPL58, AURKAIP1, MRPS9, MRPL22, MRPL55, MRPL20, MRPS18C, MRPL12, MRPS34, MRPL23, MRPS15, CHCHD1, MRPL46, MRPL13, MRPL4, MRPL11, MRPL28, MRPL38, MRPL37, MRPL27, MRPL14, MRPL21, MRPL2, MRPL1, GADD45GIP1, MRPL41, MRPL51, MRPL57
		Mitochondrial translation elongation	MRPS18A, MRPS5, MRPL58, AURKAIP1, MRPS9, MRPL22, MRPL55, MRPL20, MRPS18C, MRPL12, MRPS34, MRPL23, MRPS15, CHCHD1, MRPL46, MRPL13, MRPL4, MRPL11, MRPL28, MRPL38, MRPL37, MRPL27, MRPL14, MRPL21, MRPL2, MRPL1, GADD45GIP1, MRPL41, MRPL51, MRPL57
		Mitochondrial translation termination	MRPS18A, MRPS5, MRPL58, AURKAIP1, MRPS9, MRPL22, MRPL55, MRPL20, MRPS18C, MRPL12, MRPS34, MRPL23, MRPS15, CHCHD1, MRPL46, MRPL13, MRPL4, MRPL11, MRPL28, MRPL38, MRPL37, MRPL27, MRPL14, MRPL21, MRPL2, MRPL1, GADD45GIP1, MRPL41, MRPL51, MRPL57
		Mitochondrial translation	MRPS18A, MRPS5, MRPL58, AURKAIP1, MRPS9, MRPL22, MRPL55, MRPL20, MRPS18C, MRPL12, MRPS34, MRPL23, MRPS15, CHCHD1, MRPL46, MRPL13, MRPL4, MRPL11, MRPL28, MRPL38, MRPL37, MRPL27, MRPL14, MRPL21, MRPL2, MRPL1, GADD45GIP1, MRPL41, MRPL51, MRPL57
		Cellular responses to stress	PSMA5, DNAJC7, PSMB3, PSMA4, PSMA3, PSMB6, GSTP1, CCS, PSMB7, SEM1, RPL26L1, PSMC1, PSMB4, RPL35, RPL18, PSMA6, ELOC, EIF2S2, ELOB, PSMC3, ATP6V0B, ATOX1, RPL11, ANAPC15, PSMD13, PSMD4, RPS20, LAMTOR5, PSMA2, RPL27A
	Positive	Disease	GLB1, DAG1, ANTXR1, RAF1, CTNNB1, SLC2A10, PRKAR2A, TGFBR2, ADAMTS12, PIK3R1, WDR48, ABCC9, SPRED2, SEMA5A, DOCK1, GBE1, GOLGA4, RAB5A, ITGB3, QKI, AKT3, HSPG2, MIB1, ROCK1, IL1R1, HGSNAT, KDR, SLC17A5, ROCK2, PDGFRB, BTD, AVPR1A, VCAN, GNS, S1PR1, ADAMTS2, PDGFRA, REST, SPRED1, PDCD6IP, FN1, PRKAR1A, THSD7A, SPON1, CYP2U1, FRS2, SEL1L, KL, TRAK1, NF1, FOXO1, FGFR1, PIK3CA, VHL, FUT8, FZD4, ARSB,…
		Post-translational protein modification	GLB1, SEC24D, DAG1, XPC, EDEM1, CALU, SEC31A, TGOLN2, FBN1, ANKRD28, TGFBR2, MAN1A1, SOCS5, ADAMTS12, GALNT10, AR, RAB23, WDR48, AXIN2, TOP2B, SEMA5A, MITF, SPARCL1, FSTL1, RAB5A, LAMC1, SPTBN1, SLC17A5, GORASP1, SATB2, SEC23A, VCAN, ADAMTS2, FN1, THSD7A, SATB1, SPON1, USP19, SEL1L, MBTPS1, FBXW8, VHL, EDEM3, FUT8, RECK, ARSB, CNTN4, ATXN7, MAN2A1, MAN1A2, ARF4, FBXL7, NR5A2, GALNT15, LMAN1, RNF1…
		Developmental Biology	CLASP2, DAG1, CTNNB1, TCF12, PRKAR2A, TCF4, PIK3R1, PLXNC1, LAMA2, GDNF, SEMA5A, UTRN, DOCK1, DOK6, ITGB3, ITGA1, AKT3, TRIO, COL6A3, LAMC1, SPTBN1, ROCK1, ROCK2, ITGAV, RUNX1, COL4A1, SLIT2, COL5A2, FRS2, CDON, FOXO1, FGFR1, PIK3CA, ITGA9, CACNA1C, NR5A2, NR2F2, ABL1, MAML2, EPHA3, COL3A1, ARHGEF12, DAB1, NCSTN, MED13L, EP300, FOXP1, SLIT3, RGMB, COL5A1, NCOR2, KMT2A, MMP2, PLXNA4, MED23, DPYSL2…
		Generic Transcription Pathway	NR2C2, PBRM1, ZNF445, CTNNB1, TCF12, BRPF1, ATM, AR, ZNF699, SMARCC1, ZKSCAN8, ZNF486, DYRK2, ZNF197, AKT3, ZNF471, ZNF621, ZNF619, SATB2, RUNX1, ELF2, ZNF521, NR1D2, ZNF667, ZNF585B, ATF2, ZNF627, FOXO1, ZNF568, ZNF583, ZNF221, ZNF175, NR5A2, ZNF616, ABL1, ZNF225, MAML2, NFATC2, TNRC6B, ZNF570, THBS1, EP300, NR2F1, ZKSCAN7, NCOR2, NUAK1, APAF1, KMT2A, PLXNA4, MED23, ABCA6, ZNF420, RYBP, ZNF626, …
		Signaling by Receptor Tyrosine Kinases	CTNNB1, TCF12, RBFOX2, PIK3R1, LAMA2, SPRED2, DOCK1, ITGB3, AKT3, CDH5, COL6A3, LAMC1, ROCK1, KDR, ROCK2, PDGFRB, DOCK7, SPRY2, ITGAV, TNS3, COL4A1, PDGFRA, REST, SPRED1, FN1, KIDINS220, FLT1, COL5A2, FRS2, KL, ATF2, SPRY1, PDGFD, FGFR1, PIK3CA, ANOS1, ADAM12, INSR, COL3A1, NCSTN, THBS1, EP300, LAMA4, AXL, RNF41, COL5A1, COL24A1, ITGA2, LAMB2, ITGB1, CBL, LAMB1, RHOA, COL4A2, NCOR1, RPS6KA2, KIT
		Extracellular matrix organization	DAG1, CAPN7, CRTAP, FBN1, DDR2, ITGA8, LAMA2, LTBP2, COL8A1, ITGB3, ITGA1, FBLN2, COL6A3, LAMC1, HSPG2, NID2, KDR, VCAN, ITGAV, ADAMTS2, COL4A1, COL15A1, FN1, COL5A2, FBLN5, ITGA9, ADAM12, COL3A1, MMP16, NCSTN, THBS1, BMP4, COL14A1, LAMA4, JAM2, NID1, TIMP2, COL5A1, MMP2, FMOD, COL24A1, ITGA2, JAM3, ADAMTS5, LAMB2, ITGB1, PXDN, LAMB1, DMD, COL4A2, DCN
		Nervous system development	CLASP2, DAG1, PRKAR2A, PIK3R1, PLXNC1, LAMA2, GDNF, SEMA5A, UTRN, DOCK1, DOK6, ITGB3, ITGA1, TRIO, COL6A3, LAMC1, SPTBN1, ROCK1, ROCK2, ITGAV, COL4A1, SLIT2, COL5A2, FRS2, FGFR1, PIK3CA, ITGA9, CACNA1C, ABL1, EPHA3, COL3A1, ARHGEF12, DAB1, NCSTN, SLIT3, RGMB, COL5A1, MMP2, PLXNA4, DPYSL2, ITGA2, ITSN1, TEAD1, ITGB1, UNC5C, LAMB1, DPYSL3, RHOA, CNTNAP1, COL4A2, RPS6KA2
		Axon guidance	CLASP2, DAG1, PRKAR2A, PIK3R1, PLXNC1, GDNF, SEMA5A, DOCK1, DOK6, ITGB3, ITGA1, TRIO, COL6A3, LAMC1, SPTBN1, ROCK1, ROCK2, ITGAV, COL4A1, SLIT2, COL5A2, FRS2, FGFR1, PIK3CA, ITGA9, CACNA1C, ABL1, EPHA3, COL3A1, ARHGEF12, DAB1, NCSTN, SLIT3, RGMB, COL5A1, MMP2, PLXNA4, DPYSL2, ITGA2, ITSN1, ITGB1, UNC5C, LAMB1, DPYSL3, RHOA, CNTNAP1, COL4A2, RPS6KA2
		Vesicle-mediated transport	SEC24D, TMF1, SEC31A, TGOLN2, ANKRD28, MAN1A1, GOLGA4, RAB5A, AKT3, SPTBN1, GOLIM4, GORASP1, SEC23A, GNS, COL4A1, COLEC12, LRP1, PAFAH1B2, TXNDC5, DAB2, STON1, IGF2R, TBC1D8B, FZD4, AMPH, KIF26B, DENND4A, MAN2A1, MAN1A2, ARF4, LMAN1, COL3A1, CPD, SYT11, SEC22C, LNPEP, ITSN1, HIP1, SNX9, DENND5B, CBL, SBF2, COL4A2, CYTH3, SSC5D, RHOBTB3
		Membrane Trafficking	SEC24D, TMF1, SEC31A, TGOLN2, ANKRD28, MAN1A1, GOLGA4, RAB5A, AKT3, SPTBN1, GOLIM4, GORASP1, SEC23A, GNS, PAFAH1B2, TXNDC5, DAB2, STON1, IGF2R, TBC1D8B, FZD4, AMPH, KIF26B, DENND4A, MAN2A1, MAN1A2, ARF4, LMAN1, CPD, SYT11, SEC22C, LNPEP, ITSN1, HIP1, SNX9, DENND5B, CBL, SBF2, CYTH3, RHOBTB3
		Hemostasis	RBSN, RAF1, CALU, F2R, PRKAR2A, PRKG1, GUCY1A1, PIK3R1, DOCK1, RAB5A, ITGB3, ITGA1, TEK, ZFPM2, DOCK7, ITGAV, FN1, PRKAR1A, PDE5A, GUCY1B1, PIK3CA, KIF26B, EHD3, ABL1, VCL, PDE1A, F13A1, THBS1, PDE10A, JAM2, ITGA2, JAM3, GNA11, GNAI2, GUCY1A2, ITGB1, ATP2B4, RHOA
		Diseases of signal transduction by growth factor receptors and second messengers	RAF1, CTNNB1, TGFBR2, PIK3R1, WDR48, SPRED2, GOLGA4, ITGB3, QKI, AKT3, MIB1, KDR, PDGFRB, PDGFRA, SPRED1, FN1, FRS2, SEL1L, KL, TRAK1, NF1, FOXO1, FGFR1, PIK3CA, FZD4, MAML2, VCL, BAG4, NCSTN, EP300, NCOR2, CBL, NCOR1, KIT
		Signaling by Rho GTPases	CLASP2, CTNNB1, AR, ARHGAP31, TRIO, ROCK1, AKAP13, ROCK2, FMNL3, RHOJ, ARHGAP6, STARD13, RASGRF2, STARD8, MYLK, RHOBTB1, ARHGAP20, ARHGEF40, MYO9A, ABL1, ARHGEF12, PPP1R12A, ITSN1, ARHGEF6, ITGB1, TAOK1, ARHGEF10, RHOA, DLC1
		MAPK family signaling cascades	RAF1, PIK3R1, GDNF, SPRED2, RAPGEF2, ITGB3, TEK, SPTBN1, PDGFRB, PDGFRA, RASGRF2, SPRED1, FN1, IL6ST, FRS2, KL, NF1, FOXO1, FGFR1, PIK3CA, RASAL2, VCL, TNRC6B, JAK1, IL17RD, KIT
		MAPK1, MAPK3 signaling	RAF1, PIK3R1, GDNF, SPRED2, RAPGEF2, ITGB3, TEK, SPTBN1, PDGFRB, PDGFRA, RASGRF2, SPRED1, FN1, IL6ST, FRS2, KL, NF1, FGFR1, PIK3CA, RASAL2, VCL, JAK1, IL17RD, KIT
TMEM45B	Negative	Post-translational protein modification	RCN1, PHC2, PRKCSH, SEC22C, CTSZ, TUBA1B, ST3GAL2, FUT8, NUP62, MRTFA, POMGNT1, ARSB, GLB1, MGAT1, TIMP1, POMT2, LGALS1, SCMH1, MDC1, FN1
		Disease	TUBB, SDC3, GNAI2, PRKCSH, TUBA1B, ST3GAL2, ARPC1B, FUT8, NUP62, AP1M1, AP2B1, POMGNT1, ARSB, GLB1, MRAS, MGAT1, POMT2, B4GALT7, PARP10, FN1
		Infectious disease	TUBB, GNAI2, PRKCSH, TUBA1B, ST3GAL2, ARPC1B, FUT8, NUP62, AP1M1, AP2B1, MGAT1, PARP10
		Extracellular matrix organization	PLOD3, SDC3, COLGALT1, P3H1, PLOD1, TIMP1, CRTAP, SERPINH1, FN1
		Asparagine N-linked glycosylation	PRKCSH, SEC22C, CTSZ, TUBA1B, ST3GAL2, FUT8, GLB1, MGAT1
		SARS-CoV Infections	TUBB, PRKCSH, ST3GAL2, FUT8, AP2B1, MGAT1, PARP10
		Metabolism of carbohydrates	SDC3, XYLT2, ST3GAL2, NUP62, ARSB, GLB1, B4GALT7
		Collagen biosynthesis and modifying enzymes	PLOD3, COLGALT1, P3H1, PLOD1, CRTAP, SERPINH1
		Collagen formation	PLOD3, COLGALT1, P3H1, PLOD1, CRTAP, SERPINH1
		Glycosaminoglycan metabolism	SDC3, XYLT2, ST3GAL2, ARSB, GLB1, B4GALT7
		Diseases of metabolism	SDC3, POMGNT1, ARSB, GLB1, POMT2, B4GALT7
		RHO GTPase Effectors	TUBA1B, ARPC1B, SRGAP2, MRTFA, EVL, IQGAP3
		Translation of structural proteins	PRKCSH, ST3GAL2, FUT8, MGAT1, PARP10
		SARS-CoV-2 Infection	PRKCSH, ST3GAL2, FUT8, MGAT1, PARP10
		Post-translational protein phosphorylation	RCN1, PRKCSH, TIMP1, LGALS1, FN1
	Positive	Developmental Biology	SPRR1A, KLK13, KRT78, CSTA, KLK12, SPRR3, SPRR2D, SPRR2A, SPRR2F, SPRR2E, TGM1, PPL, SPINK5, SPRR1B, RPTN, IVL, KRT80, SPRR2B, ABLIM1, EVPL, TGM5, PI3, KRT23, TIAM1, LIPN, MAPK13, KRT4, KRT13, PERP, CD24, JUP, DSC2, KLK8, LIPM, KLK14, EPHA1, FLG, DSG3, SPRR2G, KLF4, KALRN, EPHA2, KAZN, LCE2B, LCE2C, LIPK, KRT3, DSC1, LCE2D, KLF5, SPTBN2, LGI3, LCE3E, DSG1, KRT79, PKP1, LCE3D, PITPNA, KRT24, CDK5R…
		Innate Immune System	PRSS3, MUC15, CSTB, PGLYRP3, NLRX1, PI3, CEACAM6, LCN2, S100A12, RAB10, MAPK13, ARG1, SLPI, MUC21, S100A9, S100A8, FLG2, CXCR2, CRISP3, DEFB4A, JUP, TEC, ATP6V0A4, SERPINB1, CALML5, S100A7, CD177, ABI1, ATP6V1C2, SERPINB3, PGLYRP4, SERPINB12, S100P, S100A7A, DSC1, NOD2, HPSE, DEFB103A, ATP6V0A1, DEFB1, DSG1, RAB3D, CEACAM1, PKP1, ATP11B, MUC20, NBEAL2, MAP3K8, PGM2, MAPK3, BCL2L1, HRNR, CD55, DNA…
		Formation of the cornified envelope	SPRR1A, KLK13, KRT78, CSTA, KLK12, SPRR3, SPRR2D, SPRR2A, SPRR2F, SPRR2E, TGM1, PPL, SPINK5, SPRR1B, RPTN, IVL, KRT80, SPRR2B, EVPL, TGM5, PI3, KRT23, LIPN, KRT4, KRT13, PERP, JUP, DSC2, KLK8, LIPM, KLK14, FLG, DSG3, SPRR2G, KAZN, LCE2B, LCE2C, LIPK, KRT3, DSC1, LCE2D, LCE3E, DSG1, KRT79, PKP1, LCE3D, KRT24, LCE6A, KRT6A, KRT6C, KRT76, KRT16, KRT6B, CDSN, KLK5, LCE2A, LCE3A, LCE1B, KRT1, PRSS8
		Keratinization	SPRR1A, KLK13, KRT78, CSTA, KLK12, SPRR3, SPRR2D, SPRR2A, SPRR2F, SPRR2E, TGM1, PPL, SPINK5, SPRR1B, RPTN, IVL, KRT80, SPRR2B, EVPL, TGM5, PI3, KRT23, LIPN, KRT4, KRT13, PERP, JUP, DSC2, KLK8, LIPM, KLK14, FLG, DSG3, SPRR2G, KAZN, LCE2B, LCE2C, LIPK, KRT3, DSC1, LCE2D, LCE3E, DSG1, KRT79, PKP1, LCE3D, KRT24, LCE6A, KRT6A, KRT6C, KRT76, KRT16, KRT6B, CDSN, KLK5, LCE2A, LCE3A, LCE1B, KRT1, PRSS8
		Metabolism of lipids	GLTP, GDPD3, ALOX12B, GRHL1, CYP4F22, CERS3, TM7SF2, ACER1, LIPH, ALOXE3, DEGS2, SPTSSB, OSBPL2, PLA2G3, PLBD1, CDS1, PLA2G4F, PLA2G4E, JMJD7-PLA2G4B, ACOX1, BDH1, CYP2C19, MBOAT2, SMPD3, THEM5, CYP2C9, ALOX12, PLA2G4D, ELOVL4, ESYT3, ME1, SGPP2, ELOVL1, ELOVL7, NEU2, PPP1CB, ABHD5, CYP2E1, PPARD, TNFAIP8L3, CYP4F2, ACSBG1, CERS4, PNPLA8, FA2H, GPAT3, PIK3C2B, SC5D, HSD17B2, ARSF, CIDEA, ALOX15B,…
		Transport of small molecules	SLC13A4, ATP13A4, SLC5A1, SLC26A9, LCN2, SLC15A1, RHBG, RHCG, SCNN1A, ATP10B, ABCA12, RAB11A, SCNN1B, SLC34A3, ABCG4, MYO5B, SLC6A14, ATP6V0A4, ATP6V1C2, SLC10A6, SCNN1D, CLCA4, SLC5A10, SLC27A4, CLCN3, AQP5, SLC39A2, ATP6V0A1, ATP12A, SLC12A6, AQP3, ATP11B, SLC9A4, AZGP1, TTYH1, SLCO4A1, SLC11A2, NIPAL1, CYB5R2, LRRC8E, LRRC8B
		Neutrophil degranulation	PRSS3, CSTB, CEACAM6, LCN2, S100A12, RAB10, ARG1, SLPI, S100A9, S100A8, FLG2, CXCR2, CRISP3, JUP, SERPINB1, CALML5, S100A7, CD177, SERPINB3, SERPINB12, S100P, DSC1, HPSE, ATP6V0A1, DSG1, RAB3D, CEACAM1, PKP1, ATP11B, NBEAL2, PGM2, HRNR, CD55, DNAJC5, TOLLIP, VNN1, RAB5B, KRT1, UNC13D
		Phospholipid metabolism	GDPD3, LIPH, PLA2G3, PLBD1, CDS1, PLA2G4F, PLA2G4E, JMJD7-PLA2G4B, MBOAT2, PLA2G4D, TNFAIP8L3, PNPLA8, GPAT3, PIK3C2B, PLEKHA1, PITPNM3
		Biological oxidations	SULT2B1, CYP2C18, CYP4F22, GGT6, CYP2C19, CYP2C9, ALDH3A1, CYP3A5, SULT1B1, GSTA4, CYP2E1, ADH7, CYP4F2, CHAC1, UGT1A7, CYP4F12
		SLC-mediated transmembrane transport	SLC13A4, SLC5A1, SLC26A9, SLC15A1, RHBG, RHCG, SLC34A3, SLC6A14, SLC10A6, SLC5A10, SLC27A4, SLC39A2, SLC12A6, SLC9A4, SLCO4A1, SLC11A2
		Fatty acid metabolism	ALOX12B, CYP4F22, ALOXE3, ACOX1, CYP2C19, THEM5, CYP2C9, ALOX12, ELOVL4, ELOVL1, ELOVL7, PPARD, CYP4F2, ACSBG1, ALOX15B
		Antimicrobial peptides	PRSS3, PGLYRP3, PI3, LCN2, S100A9, S100A8, DEFB4A, S100A7, PGLYRP4, S100A7A, DEFB103A, DEFB1, RNASE7, PGLYRP2
		Post-translational modification: synthesis of GPI-anchored proteins	LYPD2, LYPD3, LY6G6C, CEACAM7, CEACAM5, RAET1L, PSCA, TEX101, VNN3, LY6D, SPACA4, LYPD5, VNN1
		Ion channel transport	ATP13A4, SCNN1A, ATP10B, SCNN1B, ATP6V0A4, ATP6V1C2, SCNN1D, CLCA4, CLCN3, ATP6V0A1, ATP12A, ATP11B, TTYH1
		Sphingolipid metabolism	GLTP, CERS3, ACER1, DEGS2, SPTSSB, SMPD3, ESYT3, SGPP2, NEU2, CERS4, FA2H, ARSF
TMEM48	Negative	Post-translational protein modification	FBXW4, JOSD2, RAB4B, CST3, COMMD1, SPSB3, FBXL15, RAB24, NAPA, FBXL8, TRAPPC1, TRAPPC5, NAGK, ARF5, RBX1, RNF181, ST6GALNAC6, TFPT, ELOB, COPE, UBC, ARFGAP1, TMEM115, FKBP8, DYNLL1, UBXN1, PSMC1, OTUD5, COPZ2, NR1H2, PMM1, COMMD5, BGLAP, ARSA, TAF10, SEM1, ETFB, TUBB4A, DPM3, PAF1, NSMCE1, COMMD6, PSMC5, CDC34, INO80B, DCTN2, FBXO44, NUDT14, OBSL1, PSMB6, NEDD8, RNF135, COMMD7, UBE2B, UBE2M, TMED…
		Disease	CHMP2A, VPS28, TRADD, VAMP2, CHMP4B, RBX1, ELOB, RPS27L, UBC, CHMP6, DYNLL1, PSMC1, CHMP4A, GALK1, ANAPC11, B3GAT3, GPS2, TAF10, ARPC3, SEM1, B4GALT7, TUBB4A, DPM3, PSMC5, PYCARD, PSMB6, MVB12A, AP2S1, RPL36AL, FDX2, RPL39, MAN1B1, PSMD4, PSMB10, RPL28, GTF2H5, PRR5, MBD3, DERL2, PARP10, ADAMTS13, PSMD9, ISG15, IKBKG, MAP1LC3B, PSMB1, HRAS, NOXA1, ANAPC2, POLR2I, RPS9, LHB, CTSA, RPL37A, CDK9, HD…
		Innate Immune System	TOM1, RAB4B, CST3, ATP6V0E1, VAMP8, LAMTOR2, RAB24, TRAPPC1, ATP6V1F, ATOX1, BRI3, ATP6V1E1, ATP6V1G1, UBC, YPEL5, ARL8A, DYNLL1, PSMC1, OTUD5, DPP7, ARSA, ARPC3, SEM1, NPC2, CD63, MVP, AGPAT2, PSMC5, DYNLT1, PYCARD, CDC34, CD81, PIN1, PSMB6, RNF135, ACAA1, GRN, GSN, UBE2M, SRP14, PSMD4, PSMB10, GSDMD, PSMD9, ISG15, IKBKG, PSMB1, HRAS, POLR3GL, SERPINB6, CTSA, HEBP2, ORMDL3, IRF3, COMMD3, HLA-A, …
		Infectious disease	CHMP2A, VPS28, VAMP2, CHMP4B, RBX1, ELOB, RPS27L, UBC, CHMP6, DYNLL1, PSMC1, CHMP4A, GPS2, TAF10, ARPC3, SEM1, TUBB4A, PSMC5, PYCARD, PSMB6, MVB12A, AP2S1, RPL36AL, RPL39, MAN1B1, PSMD4, PSMB10, RPL28, GTF2H5, MBD3, PARP10, PSMD9, ISG15, MAP1LC3B, PSMB1, NOXA1, POLR2I, RPS9, LHB, RPL37A, CDK9, POLR2J, SCT, FKBP1A, RPL38, RPLP2, RPL26, HLA-A, CLTA, PABPN1, POLR2L, SUMO1, PSME1, BRK1, PSTPIP1, RPL1…
		Cellular responses to stress	ATP6V0E1, LAMTOR2, ATP6V1F, CCS, RBX1, ATOX1, ATP6V1E1, ELOB, ATP6V1G1, RPS27L, UBC, DYNLL1, PSMC1, CEBPB, ANAPC11, PRDX5, SEM1, TUBB4A, TERF2IP, PSMC5, TXNRD2, LAMTOR4, DCTN2, PSMB6, ATF4, RPL36AL, RPL39, RPS19BP1, PSMD4, PSMB10, RPL28, ACTR1A, PSMD9, RING1, CRYAB, PSMB1, ANAPC2, CDKN2D, RPS9, WTIP, RPL37A, RPL38, TXN2, RPLP2, RPL26, DCTN3, DDIT3, ATP6V0D1, PSME1, RPL13, RPL34, SOD1, RPS19
		Cellular responses to external stimuli	ATP6V0E1, LAMTOR2, ATP6V1F, CCS, RBX1, ATOX1, ATP6V1E1, ELOB, ATP6V1G1, RPS27L, UBC, DYNLL1, PSMC1, CEBPB, ANAPC11, PRDX5, SEM1, TUBB4A, TERF2IP, PSMC5, TXNRD2, LAMTOR4, DCTN2, PSMB6, ATF4, RPL36AL, RPL39, RPS19BP1, PSMD4, PSMB10, RPL28, ACTR1A, PSMD9, RING1, CRYAB, PSMB1, ANAPC2, CDKN2D, RPS9, WTIP, RPL37A, RPL38, TXN2, RPLP2, RPL26, DCTN3, DDIT3, ATP6V0D1, PSME1, RPL13, RPL34, SOD1, RPS19
		Membrane Trafficking	GABARAP, STX4, CHMP2A, VPS28, VAMP8, NAPA, TRAPPC1, VAMP2, TRAPPC5, CHMP4B, ARF5, GABARAPL2, ARFRP1, KIFC2, CYTH2, COPE, BLOC1S1, UBC, ARFGAP1, CLTB, CHMP6, TMEM115, DYNLL1, TBC1D17, CHMP4A, COPZ2, GDI1, ARPC3, USE1, GGA1, TUBB4A, NAA38, SYTL1, CLVS1, DCTN2, NEDD8, MVB12A, ASPSCR1, AP2S1, TMED3, EPN1, ACTR1A, TRAPPC2L, TMED9, DENND6B, MAP1LC3B, BIN1, TRAPPC12, BLOC1S4, DCTN3, TRAPPC6A, CLTA, STX5
		Vesicle-mediated transport	GABARAP, STX4, CHMP2A, VPS28, VAMP8, NAPA, TRAPPC1, VAMP2, TRAPPC5, CHMP4B, ARF5, GABARAPL2, ARFRP1, KIFC2, CYTH2, COPE, BLOC1S1, UBC, ARFGAP1, CLTB, CHMP6, TMEM115, DYNLL1, TBC1D17, CHMP4A, COPZ2, GDI1, ARPC3, USE1, GGA1, TUBB4A, NAA38, SYTL1, CLVS1, DCTN2, NEDD8, MVB12A, ASPSCR1, AP2S1, TMED3, EPN1, ACTR1A, TRAPPC2L, TMED9, DENND6B, MAP1LC3B, BIN1, TRAPPC12, BLOC1S4, DCTN3, TRAPPC6A, CLTA, STX5
		Adaptive Immune System	FBXW4, STX4, VAMP8, FBXL15, FBXL8, RBX1, STUB1, ELOB, SEC61B, RILP, UBC, LRSAM1, DYNLL1, PSMC1, RBCK1, ANAPC11, SEM1, TUBB4A, RNF25, PSMC5, CDC34, CD81, DCTN2, FBXO44, PSMB6, AP2S1, UBE2B, UBE2M, PSMD4, PSMB10, PRR5, NPDC1, ACTR1A, PSMD9, EVL, IKBKG, UBE2F, PSMB1, HRAS, ANAPC2, TNFRSF14, SEC61G, CTSA, FKBP1A, DCTN3, HLA-A, CLTA, PPP2R1A, PSME1, UBE2E3, ZNRF1, BCAP31
		Cell Cycle	CHMP2A, POLD4, CHMP4B, RBX1, LCMT1, LIN37, UBC, CHMP6, DYNLL1, PSMC1, CHMP4A, SSNA1, ANAPC11, CENPT, TEN1, SEM1, TUBB4A, CTDNEP1, TERF2IP, PSMC5, DCTN2, PSMB6, MZT2B, SIRT2, PSMD4, PSMB10, ACTR1A, PSMD9, PSMB1, ANAPC2, POLR2I, PPP2R3B, CDKN2D, PCBP4, POLR2J, ENSA, LEMD2, DCTN3, POLE4, POLR2L, PPP2R1A, SUMO1, PSME1, TUBG2, CSNK2B
		Metabolism of RNA	SNRNP35, TSR3, RPS27L, SYF2, HSPB1, UBC, PSMC1, ZMAT5, SEM1, ZRSR2, U2AF1L4, CD2BP2, PSMC5, NOL12, PSMB6, RPL36AL, RPL39, PSMD4, PSMB10, RPL28, GTF2H5, BUD31, PSMD9, PSMB1, SARNP, POLR2I, RPS9, RPL37A, POLR2J, RPL38, RPLP2, LSM8, SF3B5, RPL26, EXOSC1, SUGP1, PABPN1, POLR2L, PPP2R1A, PSME1, CWC15, RPL13, RPL34, RPS19
		The citric acid (TCA) cycle and respiratory electron transport	HAGH, ATP5F1E, NDUFA13, NDUFA3, NDUFC1, NDUFB2, COX14, UQCR10, UQCRB, SCO2, NDUFB8, NDUFB1, UQCR11, NDUFB7, ETFB, ATP5ME, COX6C, NDUFB10, NDUFA11, COX4I1, NDUFA1, NDUFA2, IDH3G, SURF1, UQCRQ, ATP5PD, NDUFAF5, NDUFB3, D2HGDH, COX6B1, ATP5MC2, NDUFV2, ATP5MG, ATP5PF, NDUFB11, GSTZ1, NDUFC2, COX6A1, NDUFA7, NDUFA8
		Cell Cycle, Mitotic	CHMP2A, POLD4, CHMP4B, RBX1, LCMT1, LIN37, UBC, CHMP6, DYNLL1, PSMC1, CHMP4A, SSNA1, ANAPC11, CENPT, SEM1, TUBB4A, CTDNEP1, PSMC5, DCTN2, PSMB6, MZT2B, SIRT2, PSMD4, PSMB10, ACTR1A, PSMD9, PSMB1, ANAPC2, PPP2R3B, CDKN2D, ENSA, LEMD2, DCTN3, POLE4, PPP2R1A, SUMO1, PSME1, TUBG2, CSNK2B
		Axon guidance	MYL6, RBX1, ELOB, RPS27L, UBC, CLTB, PSMC1, ARPC3, SEM1, TUBB4A, PSMC5, PDLIM7, PSMB6, AP2S1, RPL36AL, RPL39, PSMD4, PSMB10, RPL28, PSMD9, EVL, PSMB1, HRAS, LYPLA2, RPS9, RPL37A, RPL38, EFNA4, RPLP2, RPL26, CLTA, PSME1, MYL12A, RPL13, RPL34, CDK5, RPS19, CSNK2B
		Nervous system development	MYL6, RBX1, ELOB, RPS27L, UBC, CLTB, PSMC1, ARPC3, SEM1, TUBB4A, PSMC5, PDLIM7, PSMB6, AP2S1, RPL36AL, RPL39, PSMD4, PSMB10, RPL28, PSMD9, EVL, PSMB1, HRAS, LYPLA2, RPS9, RPL37A, RPL38, EFNA4, RPLP2, RPL26, CLTA, PSME1, MYL12A, RPL13, RPL34, CDK5, RPS19, CSNK2B
	Positive	Gene expression (Transcription)	NUP155, ANAPC1, RBL1, BARD1, SKP2, CNOT9, RBBP5, CCNT1, NUP160, NUP153, GTF2H3, BRIP1, POLR1B, ATAD2, NUP205, BRCA1, DDX21, GTF3C4, E2F7, DNMT1, GTF2A1, TFAM, PPARGC1B, MED1, CDK12, MGA, EXO1, POLR1A, TPR, RANBP2, DNA2, NUP98, POLR3A, INTS2, ZNF551, AGO3, TRIM33, ICE1, TAF1L, MSH2, FANCD2, SRRM1, BLM, ARID1A, WRN, ATF2, TAF2, CCNA2, INTS7, BAZ1B, BDP1, ZNF791, NUP133, HIPK1, E2F8, TOPBP1, LRPPRC,…
		RNA Polymerase II Transcription	ANAPC1, RBL1, BARD1, SKP2, CNOT9, RBBP5, CCNT1, GTF2H3, BRIP1, ATAD2, BRCA1, E2F7, GTF2A1, PPARGC1B, MED1, CDK12, MGA, EXO1, DNA2, INTS2, ZNF551, AGO3, TRIM33, ICE1, TAF1L, MSH2, FANCD2, SRRM1, BLM, ARID1A, WRN, ATF2, TAF2, CCNA2, INTS7, ZNF791, HIPK1, E2F8, TOPBP1, LRPPRC, TPX2, PTPN11, ZKSCAN8, NR2C2, SRSF1, CREB1, ZNF699, SMARCC1, CNOT1, ARID2, ITCH, APAF1, CDK8, POLR2B, FANCI, RBBP4, ATR, MTO…
		Cell Cycle	KNL1, CLSPN, NUP155, ANAPC1, RBL1, BARD1, SKP2, CENPI, INCENP, BRCA2, BUB1, NUP160, NUP153, BRIP1, TOP2A, ORC1, SMC2, NUP205, MCM4, BRCA1, SMC3, BUB1B, CENPF, CENPL, KPNB1, MCM10, TMPO, XPO1, TUBGCP4, SGO1, CDCA8, EXO1, ZWILCH, KIF23, ESCO2, NCAPD3, NCAPD2, NCAPG2, MIS18BP1, NCAPH, TPR, RANBP2, DNA2, NUP98, KIF2A, ERCC6L, SGO2, TAOK1, CENPE, BLM, PLK4, TNPO1, WRN, KIF18A, RAD21, CKAP5, ESPL1, LIN…
		Generic Transcription Pathway	ANAPC1, RBL1, BARD1, SKP2, CNOT9, RBBP5, CCNT1, GTF2H3, BRIP1, ATAD2, BRCA1, E2F7, PPARGC1B, MED1, CDK12, MGA, EXO1, DNA2, ZNF551, AGO3, TRIM33, TAF1L, MSH2, FANCD2, BLM, ARID1A, WRN, ATF2, TAF2, CCNA2, ZNF791, HIPK1, E2F8, TOPBP1, LRPPRC, TPX2, PTPN11, ZKSCAN8, NR2C2, CREB1, ZNF699, SMARCC1, CNOT1, ARID2, ITCH, APAF1, CDK8, POLR2B, FANCI, RBBP4, ATR, MTOR, TNFRSF10A, CDK2, PDPK1, ZKSCAN1, ZNF641…
		Cell Cycle, Mitotic	KNL1, NUP155, ANAPC1, RBL1, SKP2, CENPI, INCENP, BUB1, NUP160, NUP153, TOP2A, ORC1, SMC2, NUP205, MCM4, SMC3, BUB1B, CENPF, CENPL, KPNB1, MCM10, TMPO, XPO1, TUBGCP4, SGO1, CDCA8, ZWILCH, KIF23, ESCO2, NCAPD3, NCAPD2, NCAPG2, NCAPH, TPR, RANBP2, DNA2, NUP98, KIF2A, ERCC6L, SGO2, TAOK1, CENPE, PLK4, TNPO1, KIF18A, RAD21, CKAP5, ESPL1, LIN52, CCNA2, NUP133, LIN9, SMC1A, TPX2, SMC4, KNTC1, RCC1, PDS5…
		Post-translational protein modification	CLSPN, NUP155, BARD1, SKP2, INCENP, PRKDC, KLHL11, RBBP5, NUP160, NUP153, TOP2A, ASXL2, NUP205, POMK, BRCA1, SMC3, CASP8AP2, USP24, DNMT1, RAD18, MYSM1, CDCA8, MGAT5, MAN1A2, SHPRH, NEU3, TPR, RANBP2, NUP98, DTL, USP37, BLM, WRN, RAD21, UCHL5, CCNA2, NUP133, UBXN7, SMC1A, HCFC1, NCOA2, USP8, ALG10, SENP1, UGGT1, CCP110, TRRAP, RNF168, CAND1, USP33, SP3, USP34, USP12, NUP188, STAG2, SEC23IP, FBXO2…
		Metabolism of RNA	NUP155, DHX9, HEATR1, UTP20, CNOT9, NUP160, NUP153, GTF2H3, NUP205, DDX21, WDR3, XPO1, SNRNP200, AQR, DDX46, SF3A1, TPR, RANBP2, NUP98, FAM98B, SRRM1, TNPO1, GEMIN5, ISG20L2, TGS1, NOL9, UTP15, NUP133, KHSRP, WBP11, DHX15, ADAT1, SRSF1, CNOT1, WDR36, NUP188, SMG1, POLR2B, HNRNPR, TTC37, XPOT, RNGTT, DDX20, PRPF40A, XRN2, NUDT21, POM121, CPSF2, NUP58, MTREX, PTBP1, PRPF8, WDR43, NSUN4, TYW3, SMG8,…
		M Phase	KNL1, NUP155, ANAPC1, CENPI, INCENP, BUB1, NUP160, NUP153, SMC2, NUP205, SMC3, BUB1B, CENPF, CENPL, KPNB1, TMPO, XPO1, TUBGCP4, SGO1, CDCA8, ZWILCH, KIF23, NCAPD3, NCAPD2, NCAPG2, NCAPH, TPR, RANBP2, NUP98, KIF2A, ERCC6L, SGO2, TAOK1, CENPE, PLK4, TNPO1, KIF18A, RAD21, CKAP5, ESPL1, NUP133, SMC1A, SMC4, KNTC1, RCC1, PDS5A, CEP152, CCP110, WAPL, CEP135, NUP188, KIF20A, STAG2, HAUS2, NEK2, CLASP2, …
		Cell Cycle Checkpoints	KNL1, CLSPN, ANAPC1, BARD1, CENPI, INCENP, BUB1, NUP160, BRIP1, ORC1, MCM4, BRCA1, BUB1B, CENPF, CENPL, MCM10, XPO1, SGO1, CDCA8, EXO1, ZWILCH, RANBP2, DNA2, NUP98, KIF2A, ERCC6L, SGO2, TAOK1, CENPE, BLM, WRN, KIF18A, CKAP5, CCNA2, NUP133, TOPBP1, KNTC1, RNF168, NSD2, MCM6, CDC6, ATR, CDK2, CLASP2, CENPO, RFC3, RFC5, MCM8, DBF4, CHEK1, CCNE2, MDC1, AHCTF1, GTSE1, PLK1, RMI1, CDC7, MCM2, CDC27, NU…
		DNA Repair	CLSPN, BARD1, EYA3, RIF1, PRKDC, BRCA2, GTF2H3, BRIP1, USP1, BRCA1, XRCC2, RAD18, DCLRE1B, FANCM, AQR, EXO1, PPP4R2, DNA2, DTL, MSH2, FANCD2, BLM, FANCB, WRN, MAPK8, CCNA2, BAZ1B, TOPBP1, ASCC3, ERCC4, RNF168, NSD2, SMARCA5, POLR2B, FANCI, TIMELESS, ATR, CDK2, INO80, DCLRE1A, POLQ, RFC3, RFC5, PIAS1, SPRTN, RAD51AP1, EP300, REV3L, CHEK1, MDC1, RFC1, PARP1, MSH6, RNF111, RMI1, POLK, POLD3, PAXIP1,…
		Transcriptional Regulation by TP53	RBL1, BARD1, CNOT9, CCNT1, GTF2H3, BRIP1, BRCA1, E2F7, CDK12, EXO1, DNA2, AGO3, TAF1L, MSH2, FANCD2, BLM, WRN, ATF2, TAF2, CCNA2, HIPK1, E2F8, TOPBP1, LRPPRC, TPX2, CNOT1, APAF1, POLR2B, FANCI, RBBP4, ATR, MTOR, TNFRSF10A, CDK2, PDPK1, RFC3, RFC5, CREBBP, TFDP1, EP300, KAT6A, CHEK1, CCNE2, AGO2, MDC1, AGO1, TAF4B, RMI1, NBN, TAF1, TAF3, SSRP1, CHM, AURKA, AGO4, RICTOR, CDK13, CHD4, TNRC6A, SUPT16…
		Signaling by Rho GTPases	KNL1, ARHGAP11B, KIF14, ARHGAP11A, CENPI, INCENP, BUB1, NUP160, BUB1B, CENPF, CENPL, PKN2, XPO1, SGO1, CDCA8, RACGAP1, ZWILCH, ECT2, RANBP2, NUP98, KIF2A, ERCC6L, SGO2, TAOK1, CIT, CENPE, KIF18A, CKAP5, PRC1, NUP133, PIK3R4, WIPF2, MYO9A, NCOA2, KNTC1, DEPDC1B, ROCK2, WASF2, CLASP2, PDPK1, CENPO, ARHGAP19, DIAPH3, ROCK1, IQGAP1, AHCTF1, PLK1, MAPK1, PPP1R12A, IQGAP3, NUP107, DIAPH1, KIF2C, ARHGAP…
		Membrane Trafficking	KIF20B, KIF4B, KIF11, LNPEP, RACGAP1, MAN1A2, KIF23, RAB3GAP2, KIF2A, CENPE, SYNJ2, KIF15, KIF18A, DENND4A, KIF4A, PIK3C2A, PUM1, PAFAH1B2, KIF20A, SEC23IP, MAN2A1, RGP1, RALGAPA2, SPTBN1, EGFR, KIF18B, CBL, RALGAPB, TFRC, CHML, EPS15, SYNJ1, KIF2C, CLTC, TJP1, DENND2C, SEC24A, CHM, EXOC5, GOLIM4, YIPF6, SBF2, AP3B1, COPA, GAPVD1, DENND1B, KIF3B, SEC24B, RAB27B, KIF27, ANKRD27, HIP1, LMAN1, COG5,…
		Vesicle-mediated transport	KIF20B, KIF4B, KIF11, LNPEP, RACGAP1, MAN1A2, KIF23, RAB3GAP2, KIF2A, CENPE, SYNJ2, KIF15, KIF18A, DENND4A, KIF4A, PIK3C2A, PUM1, PAFAH1B2, KIF20A, SEC23IP, MAN2A1, RGP1, RALGAPA2, SPTBN1, EGFR, KIF18B, CBL, RALGAPB, TFRC, CHML, EPS15, SYNJ1, KIF2C, CLTC, TJP1, DENND2C, SEC24A, CHM, EXOC5, GOLIM4, YIPF6, SBF2, AP3B1, COPA, GAPVD1, DENND1B, KIF3B, SEC24B, RAB27B, KIF27, ANKRD27, HIP1, LMAN1, COG5,…
		Mitotic Prometaphase	KNL1, CENPI, INCENP, BUB1, NUP160, SMC2, SMC3, BUB1B, CENPF, CENPL, XPO1, TUBGCP4, SGO1, CDCA8, ZWILCH, NCAPD2, NCAPH, RANBP2, NUP98, KIF2A, ERCC6L, SGO2, TAOK1, CENPE, PLK4, KIF18A, RAD21, CKAP5, NUP133, SMC1A, SMC4, KNTC1, PDS5A, CEP152, CCP110, WAPL, CEP135, STAG2, HAUS2, NEK2, CLASP2, CENPO, EML4, ALMS1, TUBGCP3, STAG1, PDS5B, AHCTF1, CEP192, PLK1, NEDD1, NUP107, HAUS6, KIF2C, PPP2R5E, CEP78,…
TMEM61	Negative	Generic Transcription Pathway	ZSCAN32
		RNA Polymerase II Transcription	ZSCAN32
		Gene expression (Transcription)	ZSCAN32
	Positive	Neutrophil degranulation	SERPINB6, SERPINB3
		Protein repair	MSRB2
		Noncanonical activation of NOTCH3	PSEN2
		Regulated proteolysis of p75NTR	PSEN2
		NOTCH4 Activation and Transmission of Signal to the Nucleus	PSEN2
		Dissolution of Fibrin Clot	SERPINB6
		Pentose phosphate pathway	RBKS
		NRIF signals cell death from the nucleus	PSEN2
		NOTCH2 Activation and Transmission of Signal to the Nucleus	PSEN2
		NOTCH3 Activation and Transmission of Signal to the Nucleus	PSEN
		Tight junction interactions	CLDN23
		Activated NOTCH1 Transmits Signal to the Nucleus	PSEN2
		Nuclear signaling by ERBB4	PSEN2
		Signaling by NOTCH2	PSEN2
		Signaling by NOTCH3	PSEN2
TMEM97	Negative	Innate Immune System	MVP, CASP4, TOM1, CYLD, CD59, S100A7A, S100A7, CAP1, CAB39, CST3, FABP5, PANX1, SIRPA, GRN, KRT1, ATP6V1D, ATP6V0D1, NOD2, TOLLIP, CTSA, CDA, CDC42, DSG1, GM2A, PLD2, CXCR1, SHC1, ITPR2, RAB31, HLA-E, TMBIM1, PGLYRP4, CASP1, RNASE7, AOC1, DNASE1L1, MEFV, MYO5A, APP, LRRFIP1, CXCR2, AMPD3, CALM1, SIRPB1, DEFB103A, S100A9, S100A8, DSC1, SERPINB3, DUSP6, ACTB, DBNL, CFH, UBE2V1, GLIPR1, QSOX1, C1S, …
		Developmental Biology	KRT16, LIPK, KRT6C, KRT6B, CAP1, CDKN1A, LIMK2, FLRT3, KRT1, CASP14, KRT6A, TUBA4A, PIK3CD, KRT14, KLK5, MAFB, PRNP, CDSN, ABLIM3, POU3F1, CDC42, DSG1, SHC1, KALRN, PDLIM7, IVL, CLTB, FURIN, TUBB2A, LCE3E, ZSWIM8, NRP1, TGM5, KAT2B, TGFB1, KRT10, SEMA7A, DOK4, LCE3D, LCE1A, PKP3, LCE2D, DSC2, SPRR2G, KRT75, DSC1, KLK8, ACTB, ENAH, LCE2A, ITGB1, CAP2, CD24, LCE1D, SOS2, SPRR1B, CD36, LIPM, GAB1, C…
		Cytokine Signaling in Immune system	JAK1, IL13RA1, IL4R, CDKN1A, PIM1, MMP1, CAMK2A, EPGN, NOD2, TOLLIP, MMP3, EREG, PIK3CD, CDC42, PEA15, SHC1, HLA-E, NEDD4, IL20, TNFRSF12A, CASP1, TNFRSF1A, TGFB1, APP, IL17RE, CALM1, FGF5, TRIM34, PPP2R5B, DUSP6, ACTB, IRS1, UBE2V1, ITGB1, TAB2, MT2A, SOS2, AREG, IL20RB, SP100, IFNGR1, IL22RA1, XAF1, CD36, B2M, GAB1, DUSP10, MMP2, MEF2A, RAP1A, HLA-C
		Hemostasis	ENDOD1, PCDH7, CAP1, MMP1, CYB5R1, SIRPA, KIF1C, TUBA4A, EHD2, WDR1, NFE2, CDC42, EHD1, SHC1, ITPR2, GNG12, KIFAP3, TUBB2A, CAPZB, KIF1B, ITGA3, TGFB1, APP, MICAL1, VEGFC, F3, CALM1, PPP2R5B, ACTB, SERPINE1, ACTN1, QSOX1, ITGB1, TIMP3, LHFPL2, PDE2A, GNAI3, SERPING1, CD36, RAPGEF3, PSG4, PLAU, RAP1A, TUBB6
		Adaptive Immune System	VAMP3, ACTR1A, TUBA4A, CTSA, UBE2Q2, PIK3CD, CDC42, ITPR2, HLA-E, KIFAP3, TUBB2A, HERC4, NEDD4, CAPZB, XDH, HECTD3, RAET1E, CALM1, SEC24C, TRIM63, UBR2, PPP2R5B, PAG1, SEC24A, ENAH, UBE2V1, SEC31A, ITGB1, PDCD1LG2, TAB2, HERC3, PTEN, FBXL5, FBXO10, COL17A1, ZNRF2, CD36, RAPGEF3, B2M, RAP1A, TUBB6, HLA-C
		Neutrophil degranulation	MVP, TOM1, CD59, S100A7, CAP1, CAB39, CST3, FABP5, SIRPA, GRN, KRT1, ATP6V1D, TOLLIP, CTSA, CDA, DSG1, GM2A, CXCR1, RAB31, TMBIM1, AOC1, DNASE1L1, CXCR2, AMPD3, SIRPB1, S100A9, S100A8, DSC1, SERPINB3, DBNL, GLIPR1, QSOX1, SLPI, YPEL5, CRISPLD2, CD36, PLAU, B2M, ARSA, RAP1A, HLA-C
		Vesicle-mediated transport	CD59, GJB2, VAMP3, PLIN3, KIF1C, EPGN, ACTR1A, TUBA4A, GJA1, EREG, OPTN, MAN1A1, GJB6, SFN, RAB31, CLTB, KIFAP3, TUBB2A, PICALM, NAPA, CAPZB, ALS2CL, KIF1B, RAB38, MYO5A, APP, UBQLN2, PAFAH1B1, CALM1, SEC24C, SEC24A, ACTB, SEC31A, AREG, UBAP1, ARF4, CD36, MYO1C, TUBB6
		Membrane Trafficking	CD59, GJB2, VAMP3, PLIN3, KIF1C, EPGN, ACTR1A, TUBA4A, GJA1, EREG, OPTN, MAN1A1, GJB6, SFN, RAB31, CLTB, KIFAP3, TUBB2A, PICALM, NAPA, CAPZB, ALS2CL, KIF1B, RAB38, MYO5A, APP, UBQLN2, PAFAH1B1, CALM1, SEC24C, SEC24A, ACTB, SEC31A, AREG, UBAP1, ARF4, MYO1C, TUBB6
		Transport of small molecules	SLC24A3, NIPAL4, CLCA2, ADD1, SLC22A3, OSTM1, CAMK2A, CYB5R1, AQP3, SLC2A9, ATP6V1D, ATP6V0D1, ATP10D, SLC12A4, SLC22A15, SLC35D1, SLC39A2, GNG12, SLC6A2, FURIN, CA2, SLC6A11, ADCY7, SLC6A14, CALM1, SLC44A5, SLC38A2, TRPV3, SLC38A5, ATP13A2, SLC5A1, ABCA12, FBXL5, SLC9A1, SLC16A2, SLC28A3, BMP1
		Formation of the cornified envelope	KRT16, LIPK, KRT6C, KRT6B, KRT1, CASP14, KRT6A, KRT14, KLK5, CDSN, DSG1, IVL, FURIN, LCE3E, TGM5, KRT10, LCE3D, LCE1A, PKP3, LCE2D, DSC2, SPRR2G, KRT75, DSC1, KLK8, LCE2A, LCE1D, SPRR1B, LIPM, LCE2C
		Keratinization	KRT16, LIPK, KRT6C, KRT6B, KRT1, CASP14, KRT6A, KRT14, KLK5, CDSN, DSG1, IVL, FURIN, LCE3E, TGM5, KRT10, LCE3D, LCE1A, PKP3, LCE2D, DSC2, SPRR2G, KRT75, DSC1, KLK8, LCE2A, LCE1D, SPRR1B, LIPM, LCE2C
		Signaling by Receptor Tyrosine Kinases	FLRT3, EPGN, ATP6V1D, ATP6V0D1, EREG, CDC42, SHC1, ITPR2, FURIN, NEDD4, NRP1, PTK6, ITGA3, VEGFC, F3, CALM1, FGF5, DUSP6, PAG1, ACTB, IRS1, ITGB1, FLRT2, TAB2, AREG, GAB1, COL5A3, NGF, MEF2A, RAP1A
		Extracellular matrix organization	MMP1, TLL1, KLK7, MMP3, MMP10, MMP13, FURIN, ITGA3, TGFB1, APP, CD151, P4HA2, HTRA1, COL16A1, SERPINE1, ACTN1, ITGB1, CAST, LTBP1, PLEC, ITGB6, COL17A1, SH3PXD2A, COL5A3, MMP2, BMP1
		Diseases of signal transduction by growth factor receptors and second messengers	CDKN1A, CAMK2A, EPGN, CSNK1A1, EREG, PIK3CD, TGFBR2, FAM114A2, SHC1, MYO18A, KAT2B, TGFB1, LRRFIP1, CALM1, FGF5, KANK1, PPP2R5B, DUSP6, ACTB, IRS1, AGTRAP, PTEN, AREG, GAB1, DUSP10, RAP1A
	Positive	Cell Cycle	CDC6, MCM7, EXO1, CDK4, MCM2, RFC5, RFC2, BLM, TOP2A, MCM6, GINS2, CENPM, NEK2, CENPA, CDT1, NCAPH, CDC45, NUF2, DBF4, BRCA1, RAD51C, MCM3, ESCO2, MCM10, DSCC1, OIP5, CCNB2, CHEK2, SPC25, FEN1, TMPO, BUB1B, HAUS8, CDK1, RMI2, RFC4, ORC6, PRIM1, POLR2D, BUB1, GINS4, MAD2L1, ORC1, CDCA5, MCM5, RAD51, BIRC5, ERCC6L, GINS1, CENPO, CDC25A, RHNO1, MIS18A, E2F1, CENPH, TPX2, MND1, CEP78, DNA2, SGO1, CEN…
		Gene expression (Transcription)	EXO1, CDK4, RFC5, RFC2, BLM, BRCA1, CHEK2, RAD51D, SRRT, CDK1, RMI2, FANCI, RFC4, MSH2, POLR2D, TAF5, GLS2, RAD51, BIRC5, EZH2, NR2C2AP, ZNF519, RHNO1, E2F1, SMARCD2, YEATS4, TPX2, DNA2, PARP1, KAT2A, SUZ12, NFYB, SSRP1, HSPD1, FANCD2, AURKB, SRSF7, POLR3K, PLD6, CDK2, UBE2C, MYBL2, CPSF4, CCNA2, PCNA, FANCC, ACTL6A, SUV39H1, ZNF77, NUP107, UPF3B, UHRF1, POLR2H, DDX39A, NABP2, SMARCE1, ALYREF, CD…
		Cell Cycle, Mitotic	CDC6, MCM7, CDK4, MCM2, RFC5, RFC2, TOP2A, MCM6, GINS2, CENPM, NEK2, CENPA, CDT1, NCAPH, CDC45, NUF2, DBF4, MCM3, ESCO2, MCM10, CCNB2, SPC25, FEN1, TMPO, BUB1B, HAUS8, CDK1, RFC4, ORC6, PRIM1, BUB1, GINS4, MAD2L1, ORC1, CDCA5, MCM5, BIRC5, ERCC6L, GINS1, CENPO, CDC25A, E2F1, CENPH, TPX2, CEP78, DNA2, SGO1, CENPF, POLE2, FOXM1, TK1, KNTC1, CKS1B, LIN9, SKA1, ESPL1, NCAPD2, POLE, SMC4, ZWINT, XPO1,…
		RNA Polymerase II Transcription	EXO1, CDK4, RFC5, RFC2, BLM, BRCA1, CHEK2, RAD51D, SRRT, CDK1, RMI2, FANCI, RFC4, MSH2, POLR2D, TAF5, GLS2, RAD51, BIRC5, EZH2, NR2C2AP, ZNF519, RHNO1, E2F1, SMARCD2, YEATS4, TPX2, DNA2, PARP1, KAT2A, SUZ12, NFYB, SSRP1, HSPD1, FANCD2, AURKB, SRSF7, CDK2, UBE2C, MYBL2, CPSF4, CCNA2, PCNA, FANCC, ACTL6A, ZNF77, UPF3B, POLR2H, DDX39A, NABP2, SMARCE1, ALYREF, CDC7, ZC3H8, ZNF3, RBM14, CDC25C, SRSF3,…
		Metabolism of RNA	RBMX, USP39, SRRT, SNRPA, ELAVL1, POLR2D, HNRNPL, GTPBP3, UTP18, FBL, HNRNPU, DKC1, LSM4, XPO1, SRSF7, DHX9, SNRNP25, KHSRP, CPSF4, EXOSC2, HNRNPA3, RPP25, TRA2B, CHERP, NUP107, UPF3B, POLR2H, DDX39A, NOL11, ALYREF, GCFC2, TSEN54, SRSF3, PRPF19, SRSF2, NUP35, MRM1, POP7, SET, CASC3, SNRPG, PRPF4, HNRNPD, TSEN15, SNRPD1, SEH1L, TSEN2, CPSF3, NT5C3B, SNRPF, HNRNPM, BUD23, TRMT61B, NUP85, RPL35A, LA…
		Generic Transcription Pathway	EXO1, CDK4, RFC5, RFC2, BLM, BRCA1, CHEK2, RAD51D, CDK1, RMI2, FANCI, RFC4, MSH2, POLR2D, TAF5, GLS2, RAD51, BIRC5, EZH2, NR2C2AP, ZNF519, RHNO1, E2F1, SMARCD2, YEATS4, TPX2, DNA2, PARP1, KAT2A, SUZ12, NFYB, SSRP1, HSPD1, FANCD2, AURKB, CDK2, UBE2C, MYBL2, CCNA2, PCNA, FANCC, ACTL6A, ZNF77, POLR2H, SMARCE1, CDC7, ZNF3, RBM14, CDC25C, DEK, TCF3, PRDX2, E2F7, TOPBP1, WDR5, UBE2S, LRPPRC, TGIF2, RFC…
		M Phase	CENPM, NEK2, CENPA, NCAPH, NUF2, CCNB2, SPC25, TMPO, BUB1B, HAUS8, CDK1, BUB1, MAD2L1, CDCA5, BIRC5, ERCC6L, CENPO, CENPH, CEP78, SGO1, CENPF, KNTC1, SKA1, ESPL1, NCAPD2, SMC4, ZWINT, XPO1, AURKB, CENPL, SPC24, DSN1, VRK1, CEP70, UBE2C, LMNB1, NDC80, MASTL, CENPS, CEP152, NUP107, PLK4, CDCA8, SMC2, NCAPG2, RCC1, ZWILCH, KIF2C, CENPN, HAUS4, PPP1CC, CEP72, UBE2S, NUP35, HAUS1, SET, NSL1, KIF23, CE…
		Cell Cycle Checkpoints	CDC6, MCM7, EXO1, MCM2, RFC5, RFC2, BLM, MCM6, CENPM, CENPA, CDC45, NUF2, DBF4, BRCA1, MCM3, MCM10, CCNB2, CHEK2, SPC25, BUB1B, CDK1, RMI2, RFC4, ORC6, BUB1, MAD2L1, ORC1, MCM5, BIRC5, ERCC6L, CENPO, CDC25A, RHNO1, CENPH, DNA2, SGO1, CENPF, KNTC1, SKA1, ZWINT, XPO1, AURKB, CENPL, SPC24, DSN1, CDK2, UBE2C, NDC80, GTSE1, CCNA2, CENPS, NUP107, CDCA8, CDC7, CDC25C, ZWILCH, KIF2C, CENPN, TOPBP1, PPP1C…
		DNA Repair	EME1, MSH6, EXO1, UBE2T, UNG, RFC5, RFC2, BLM, DTL, TIMELESS, BRCA1, RAD51C, CHEK2, FEN1, RAD51D, RAD51AP1, RMI2, FANCI, RFC4, MSH2, POLR2D, RAD51, XRCC2, RHNO1, DNA2, PARP1, POLE2, FANCB, POLE, FANCD2, FANCL, LIG1, CDK2, CCNA2, KPNA2, FANCA, PCNA, FANCC, ACTL6A, CENPS, XRCC3, POLR2H, POLE3, POLQ, MUTYH, PCLAF, PAXIP1, PRPF19, TOPBP1, RFC3, GEN1, TIPIN, DCLRE1A, LIG3, SPIDR, RMI1, ALKBH2, RUVBL1,…
		Mitotic Prometaphase	CENPM, NEK2, CENPA, NCAPH, NUF2, CCNB2, SPC25, BUB1B, HAUS8, CDK1, BUB1, MAD2L1, CDCA5, BIRC5, ERCC6L, CENPO, CENPH, CEP78, SGO1, CENPF, KNTC1, SKA1, NCAPD2, SMC4, ZWINT, XPO1, AURKB, CENPL, SPC24, DSN1, CEP70, NDC80, CENPS, CEP152, NUP107, PLK4, CDCA8, SMC2, ZWILCH, KIF2C, CENPN, HAUS4, PPP1CC, CEP72, HAUS1, NSL1, CEP131, SGO2, SEH1L, PLK1, HAUS5, CENPK, KIF18A, CENPU, CENPJ, NUP85, CCNB1, ODF2,…
		Processing of Capped Intron-Containing Pre-mRNA	RBMX, USP39, SRRT, SNRPA, ELAVL1, POLR2D, HNRNPL, HNRNPU, LSM4, SRSF7, DHX9, SNRNP25, CPSF4, HNRNPA3, TRA2B, CHERP, NUP107, UPF3B, POLR2H, DDX39A, ALYREF, GCFC2, SRSF3, PRPF19, SRSF2, NUP35, CASC3, SNRPG, PRPF4, HNRNPD, SNRPD1, SEH1L, CPSF3, SNRPF, HNRNPM, NUP85, HNRNPA1, NUP93, SNRPE, SNRNP40, WBP11, PHF5A, SRSF9, HNRNPR, NXT1, GLE1, AAAS, LSM2, SNU13, PCBP2, THOC1, PDCD7, NUP210, NUP37, RNPS1, …
		Transcriptional Regulation by TP53	EXO1, RFC5, RFC2, BLM, BRCA1, CHEK2, RAD51D, CDK1, RMI2, FANCI, RFC4, MSH2, POLR2D, TAF5, GLS2, BIRC5, RHNO1, E2F1, TPX2, DNA2, SSRP1, FANCD2, AURKB, CDK2, CCNA2, PCNA, FANCC, POLR2H, CDC25C, PRDX2, E2F7, TOPBP1, LRPPRC, RFC3, COX11, RMI1, NELFCD, RBBP7, RAD1, CENPJ, CCNB1, TAF9B, TFDP2, AURKA, BRIP1, CHEK1, COX5B, HDAC2, AIFM2, PRMT1, GSR, TAF6, BID, SUPT16H, TACO1, EHMT2, TAF15, RPA1, MAPKAPK5,…
		Mitotic Metaphase and Anaphase	CENPM, CENPA, NUF2, CCNB2, SPC25, TMPO, BUB1B, CDK1, BUB1, MAD2L1, CDCA5, BIRC5, ERCC6L, CENPO, CENPH, SGO1, CENPF, KNTC1, SKA1, ESPL1, ZWINT, XPO1, AURKB, CENPL, SPC24, DSN1, VRK1, UBE2C, LMNB1, NDC80, CENPS, NUP107, CDCA8, RCC1, ZWILCH, KIF2C, CENPN, PPP1CC, UBE2S, NUP35, NSL1, SGO2, FBXO5, SEH1L, LBR, PLK1, CENPK, KIF18A, CENPU, NUP85, CCNB1, ANAPC7, NUP93, SPAST, ANAPC5, NUP37, CENPI, SMC3, S…
		Mitotic Anaphase	CENPM, CENPA, NUF2, CCNB2, SPC25, TMPO, BUB1B, CDK1, BUB1, MAD2L1, CDCA5, BIRC5, ERCC6L, CENPO, CENPH, SGO1, CENPF, KNTC1, SKA1, ESPL1, ZWINT, XPO1, AURKB, CENPL, SPC24, DSN1, VRK1, UBE2C, LMNB1, NDC80, CENPS, NUP107, CDCA8, RCC1, ZWILCH, KIF2C, CENPN, PPP1CC, UBE2S, NUP35, NSL1, SGO2, SEH1L, LBR, PLK1, CENPK, KIF18A, CENPU, NUP85, CCNB1, ANAPC7, NUP93, SPAST, ANAPC5, NUP37, CENPI, SMC3, SKA2, NU…
		Signaling by Rho GTPases	CENPM, CENPA, NUF2, SPC25, BUB1B, BUB1, MAD2L1, BIRC5, ERCC6L, CENPO, CENPH, SGO1, CENPF, PRC1, CIT, KNTC1, SKA1, ZWINT, PKN3, XPO1, AURKB, CENPL, SPC24, DSN1, SCAI, ECT2, NDC80, CENPS, NUP107, CDCA8, ARHGAP19, ARHGEF26, CDC25C, RACGAP1, DEPDC1B, ZWILCH, KIF2C, CENPN, PPP1CC, NSL1, SGO2, SEH1L, PLK1, KIF14, CENPK, KIF18A, CENPU, NUP85, ARHGAP11A, RAC3, DVL2, IQGAP3, NUP37, CENPI, SKA2, NUP43, ARH…
TMEM116	Negative	Disease	CYP26B1, THSD1, TUBB6, EREG, PLK2, TUBA4A, HTR7, AREG, EPGN, CYP27B1, CSPG4, TUBB2A, ACTB, MYO18A, IRS1, TGFA, YWHAB, PIK3CD, ADAMTSL4, SLC16A1, CSNK1A1, GNAI3, ADCY7, MEFV, GPR39, ITPR2, TUBB3, LRRFIP1, NT5E, CDKN1A, CAMK2D, TGFBR2, DUSP6, MYO1C, AP2A1, IL1A, GNG12, TUBA1C, PDCD6IP, ITGB1, ARPC2, MYO5A, SLC6A2, CDC42, MARK3, SLC35D1, APP, CDK6, RHOG, C1GALT1, BTRC, SLC2A9, LIG4, ANTXR2, FAM114A2…
		Innate Immune System	CAB39, PANX1, CAP1, RAB31, DSG1, ATP6V1D, PYGL, CDA, ACTB, PLD2, CASP4, CXCR1, UBE2V1, RNASE7, SIRPA, FOLR3, CD47, CD59, DEFB103A, MEFV, FABP5, PNP, ITPR2, DSP, LRRFIP1, KRT1, TMBIM1, CFL1, DUSP6, MYO1C, S100A7A, S100A7, ARPC2, PGLYRP4, MYO5A, HMOX2, CDC42, CD44, SIRPB1, GRN, APP, RHOG, ATP6V0D1, BTRC, DSC1, NOD2, PKM, HLA-E, TOLLIP, NRAS, MYH9, JUP, PGAM1, CANT1, CASP1, SHC1, POLR3A, ANO6, LPCAT…
		Cytokine Signaling in Immune system	EREG, MMP1, IL20, MSN, AREG, MMP3, EPGN, ACTB, FLNB, UBE2V1, IRS1, IL24, FSCN1, TGFA, YWHAB, PIK3CD, IL4R, MT2A, IL22RA1, NEDD4, CFL1, YWHAZ, CDKN1A, CAMK2D, SP100, TNFRSF12A, TRIM5, DUSP6, IL1A, ITGB1, IL13RA1, IL1RL1, CDC42, CD44, MARK3, APP, IFI6, IFIT1, BTRC, TRIM6, IFITM3, NOD2, HLA-E, TOLLIP, JAK1, NRAS, TGFB1, FLNA, NRG1, IL17RE, TRIM34, CASP1, SHC1, IFI27, TRIM21, TAB2, DUSP7, IL18, OAS3,…
		Developmental Biology	KRT14, CAP1, KRT6C, CASP14, RPS6KA4, KRT6B, TUBB6, KLK5, PKP3, FLRT3, TUBA4A, KRT16, PRNP, POU3F1, KRT6A, CDSN, DSG1, MSN, DSCAM, TUBB2A, ACTB, HELZ2, PIK3CD, SPRR2G, KRT75, TUBB3, DSP, KRT5, KRT1, LCE3E, MAFB, CFL1, ENAH, CDKN1A, SPINK6, EFNB1, LCE3D, AP2A1, TUBA1C, ITGB1, ARPC2, CDC42, IVL, LIPK, CLTB, KLK8, L1CAM, ITGA5, PDLIM7, LIMK2, DSC1, LCE2A, SPRR1B, NRAS, TGFB1, MYH9, JUP, KRT17, DOK4, …
		Hemostasis	CAP1, EHD2, CAV1, ACTN1, ITGA3, TUBB6, EHD1, VEGFC, TUBA4A, MMP1, PCDH7, NFE2, TUBB2A, ACTB, CYB5R1, SIRPA, ITGA6, TOR4A, F3, SLC16A1, CD47, GNAI3, RAPGEF3, ITPR2, TUBB3, CFL1, YWHAZ, KIF1C, ENDOD1, GNA15, GNG12, TUBA1C, ITGB1, CDC42, CD44, L1CAM, APP, ITGA5, RHOG, SLC7A5, SERPINE1, KLC3, NRAS, TGFB1, PDPN, FLNA, ANXA5, SHC1, PLAU, WDR1, PSG4, THBS1, QSOX1, S100A10, RCOR1, PSG9, PTPN1, CAPZB, PPP…
		Adaptive Immune System	COL17A1, TUBB6, TUBA4A, ACTR1A, TUBB2A, VAMP3, UBE2V1, YWHAB, PIK3CD, HERC4, RAPGEF3, ITPR2, TUBB3, NEDD4, ENAH, YWHAZ, XDH, UBE2Q2, HECTD3, AP2A1, TUBA1C, HERC3, SEC24C, ITGB1, CDC42, TAP2, UBE2F, RAET1E, DCTN1, BTRC, KLC3, HLA-E, PTEN, NRAS, TRIM21, TAB2, UBA6, UBE2D3, FBXO2, PDCD1LG2, CTSV, HERC6, SEC23A, PVR, TRIP12, CAPZB, PPP2R5E, RAP1A, SEC31A, CAPZA1, SEC24A, HLA-C, SEC24B, MALT1, UBR1, Z…
		Vesicle-mediated transport	PLIN3, TUBB6, EREG, GJB2, TUBA4A, RAB31, ACTR1A, AREG, EPGN, SFN, TUBB2A, ACTB, GJB3, VAMP3, TGFA, YWHAB, CD59, RIN1, STON2, RAB38, GJB6, TUBB3, YWHAZ, KIF1C, PICALM, MYO1C, AP2A1, GJB5, AP4E1, TUBA1C, SEC24C, ARPC2, MYO5A, OPTN, RAB1B, CLTB, APP, CYTH3, DCTN1, EXOC2, KLC3, MAN1A1, HSPH1, YKT6, MYH9, GJA1, EPN1, UBQLN2, RIN2, SEC23A, ADRB2, CAPZB, SEC31A, CAPZA1, SEC24A, ALPP, SEC24B, GALNT2, CTT…
		Membrane Trafficking	PLIN3, TUBB6, EREG, GJB2, TUBA4A, RAB31, ACTR1A, AREG, EPGN, SFN, TUBB2A, ACTB, GJB3, VAMP3, TGFA, YWHAB, CD59, RIN1, STON2, RAB38, GJB6, TUBB3, YWHAZ, KIF1C, PICALM, MYO1C, AP2A1, GJB5, AP4E1, TUBA1C, SEC24C, ARPC2, MYO5A, OPTN, RAB1B, CLTB, APP, CYTH3, DCTN1, EXOC2, KLC3, MAN1A1, YKT6, MYH9, GJA1, EPN1, UBQLN2, RIN2, SEC23A, ADRB2, CAPZB, SEC31A, CAPZA1, SEC24A, ALPP, SEC24B, GALNT2, CTTN, CALM…
		Neutrophil degranulation	CAB39, CAP1, RAB31, DSG1, ATP6V1D, PYGL, CDA, CXCR1, SIRPA, FOLR3, CD47, CD59, FABP5, PNP, DSP, KRT1, TMBIM1, S100A7, HMOX2, CD44, SIRPB1, GRN, RHOG, DSC1, PKM, TOLLIP, NRAS, JUP, PGAM1, CANT1, ANO6, LPCAT1, PLAU, MVP, GM2A, QSOX1, S100A12, DNAJC5, AMPD3, UNC13D, CST3, RAP1A, VCL, DIAPH1, DBNL, DNASE1L1, S100A9, HLA-C, CAPN1, ADAM10, B2M, S100A8, CTSA, SERPINB1, ACTR2, LAMP1, HLA-B, TMED7-TICAM2,…
		Signaling by Receptor Tyrosine Kinases	CAV1, ITGA3, EREG, VEGFC, FLRT3, AREG, EPGN, PXN, ATP6V1D, ACTB, TNS4, IRS1, TGFA, YWHAB, F3, FLRT2, ITPR2, LAMA3, NEDD4, DUSP6, AP2A1, ITGB1, CDC42, LAMC2, ATP6V0D1, FER, PTK6, FOSL1, NRAS, JUP, PDGFC, NRG1, SHC1, TAB2, DUSP7, EPN1, FGFBP1, COL5A3, THBS1, FURIN, PTPN1, RAP1A, NGF, DIAPH1, YAP1, FGF5, ADAM10, CALM1, PAG1, MET, MAPKAPK3, POLR2L, STAT1, SH3GL1, PTPN12, ARF6
		Signaling by Interleukins	MMP1, IL20, MSN, MMP3, UBE2V1, IRS1, IL24, FSCN1, PIK3CD, IL4R, IL22RA1, CFL1, YWHAZ, CDKN1A, DUSP6, IL1A, ITGB1, IL13RA1, IL1RL1, CDC42, APP, BTRC, NOD2, TOLLIP, JAK1, TGFB1, IL17RE, CASP1, SHC1, TAB2, DUSP7, IL18, S100A12, CNTF, MAP2K4, IL11, CAPZA1, IL36RN, TNFRSF1A, HIF1A, MCL1, PIM1, CSF2, IL20RB, MYD88, MAPKAPK3, IL12RB2, STAT1, PSMD1, PTPN12, IL1F10, STX3
		Formation of the cornified envelope	KRT14, KRT6C, CASP14, KRT6B, KLK5, PKP3, KRT16, KRT6A, CDSN, DSG1, SPRR2G, KRT75, DSP, KRT5, KRT1, LCE3E, SPINK6, LCE3D, IVL, LIPK, KLK8, DSC1, LCE2A, SPRR1B, JUP, KRT17, DSC2, TGM1, LCE2C, LCE2D, PERP, FURIN, LCE6A, KRT37, SPRR2B, SPRR2E, KRT34, LIPN, LCE1A, CAPN1, SPRR2D, KRT82, LCE3A, KRT9, PI3, DSG3, KRT10, LCE2B
		Keratinization	KRT14, KRT6C, CASP14, KRT6B, KLK5, PKP3, KRT16, KRT6A, CDSN, DSG1, SPRR2G, KRT75, DSP, KRT5, KRT1, LCE3E, SPINK6, LCE3D, IVL, LIPK, KLK8, DSC1, LCE2A, SPRR1B, JUP, KRT17, DSC2, TGM1, LCE2C, LCE2D, PERP, FURIN, LCE6A, KRT37, SPRR2B, SPRR2E, KRT34, LIPN, LCE1A, CAPN1, SPRR2D, KRT82, LCE3A, KRT9, PI3, DSG3, KRT10, LCE2B
		Signaling by Rho GTPases	TUBB6, RHOD, TUBA4A, DAAM1, SFN, TUBB2A, ACTB, YWHAB, TUBB3, PLEKHG5, NDEL1, CFL1, YWHAZ, TUBA1C, ITGB1, ARPC2, CDC42, ARHGEF37, ARHGAP1, RHOG, LIMK2, KLC3, DEPDC7, FMNL2, MYH9, FLNA, DVL1, RALBP1, PPP2R5E, CLIP1, ARHGDIA, DIAPH1, STARD13, RHOB, S100A9, ARHGEF18, ARHGAP17, CTTN, CALM1, S100A8, KTN1, ACTR2, ARHGAP29, TAX1BP3, DYNC1LI2, PPP2R5B, KLC1
		Extracellular matrix organization	COL17A1, ACTN1, ITGA3, MMP1, MMP3, PLEC, LTBP1, ITGA6, CD47, TLL1, LAMA3, MMP10, ITGB1, LAMC2, CD44, KLK7, ITGB6, ITGB4, APP, ITGA5, SERPINE1, HTRA1, COL16A1, BMP2, TGFB1, COL12A1, P4HA2, COL5A3, THBS1, CD151, CTSV, FURIN, AGRN, CAPN1, MMP13, ADAM10, COL4A6, MFAP3, SH3PXD2A, SERPINH1, CTSL, MMP17, CAST, COL13A1
	Positive	Gene expression (Transcription)	GLS2, SOX2, ZNF3, FKBP6, NFYB, MYB, MAP2K6, ZNF248, CHEK2, GSR, ZFP14, ZNF771, ZNF620, PRKRA, E2F6, RAD51D, NR2C2AP, DNMT3A, DLX6, NUP210, ZNF554, ZNF519, SNAPC5, RHNO1, INTS10, RFC4, GPX2, ANAPC7, PRDX2, PRKAB1, AIFM2, RMI2, ZNF77, CDK4, TFDP2, ZNF764, POMC, HEY1, ZNF566, MDM4, ANAPC16, ZNF599, ZNF189, COX5B, ZNF10, EZH2, CDKN1B, RFC5, DDIT3, ZNF711, ZNF740, POLR2H, RFC2, ZNF785, ZNF443, COX20, …
		RNA Polymerase II Transcription	GLS2, SOX2, ZNF3, NFYB, MYB, MAP2K6, ZNF248, CHEK2, GSR, ZFP14, ZNF771, ZNF620, E2F6, RAD51D, NR2C2AP, DLX6, ZNF554, ZNF519, SNAPC5, RHNO1, INTS10, RFC4, GPX2, ANAPC7, PRDX2, PRKAB1, AIFM2, RMI2, ZNF77, CDK4, TFDP2, ZNF764, POMC, HEY1, ZNF566, MDM4, ANAPC16, ZNF599, ZNF189, COX5B, ZNF10, EZH2, CDKN1B, RFC5, DDIT3, ZNF711, ZNF740, POLR2H, RFC2, ZNF785, ZNF443, COX20, ZNF26, PPARG, KRBOX4, GAMT, LA…
		Generic Transcription Pathway	GLS2, SOX2, ZNF3, NFYB, MYB, MAP2K6, ZNF248, CHEK2, GSR, ZFP14, ZNF771, ZNF620, E2F6, RAD51D, NR2C2AP, DLX6, ZNF554, ZNF519, RHNO1, RFC4, GPX2, ANAPC7, PRDX2, PRKAB1, AIFM2, RMI2, ZNF77, CDK4, TFDP2, ZNF764, POMC, HEY1, ZNF566, MDM4, ANAPC16, ZNF599, ZNF189, COX5B, ZNF10, EZH2, CDKN1B, RFC5, DDIT3, ZNF711, ZNF740, POLR2H, RFC2, ZNF785, ZNF443, COX20, ZNF26, PPARG, KRBOX4, GAMT, LAMTOR4, ZNF18, PA…
		Cell Cycle	FKBP6, CEP70, SYCP2, CHEK2, RAD51C, COP1, CENPS, E2F6, SFI1, CENPM, NUP210, RHNO1, SPAST, RFC4, ANAPC7, RMI2, CDK4, TFDP2, NSL1, MDM4, ANAPC16, NINL, CDKN1B, RFC5, POLR2H, RFC2, CEP63, HAUS4, CDK5RAP2, KMT5A, KNTC1, CDC45, MCM7, SMC1B, LIN9, CENPH, MIS18A, SYCE2, TMPO, HAUS8, CENPJ, STAG3, PHF8, NUF2, ORC4, MDM2, DYNC1I1, RBBP7, E2F5, MSH5, DMC1, RAD1, CDC14A, MZT2B, MCM5, RAD9B, SYCE3, NEK2, E2F…
		Transcriptional Regulation by TP53	GLS2, MAP2K6, CHEK2, GSR, RAD51D, RHNO1, RFC4, GPX2, PRDX2, PRKAB1, AIFM2, RMI2, TFDP2, MDM4, COX5B, CDKN1B, RFC5, POLR2H, RFC2, COX20, LAMTOR4, BID, KMT5A, TXNRD1, COX14, TNRC6C, RRAGB, CENPJ, SURF1, COX5A, MDM2, BCL6, ING5, RBBP7, PRKAA2, BBC3, RAD1, RAD9B, COX6A1, CASP2, HDAC2, E2F1, PIDD1, CRADD, CDK1, FANCI, ERCC3, COX11, COX19, ZNF420, RHEB, EXO1, POLR2D, TOPBP1, BLM, FANCC, MSH2, FANCD2, E…
		Organelle biogenesis and maintenance	CEP70, IQCB1, IFT27, TMEM216, SFI1, CLUAP1, TTC21B, PRKAB1, UNC119B, NRF1, EXOC6, NINL, CEP63, ATAT1, RAB3IP, POLG2, MTERF1, HAUS4, CDK5RAP2, CHCHD6, SIRT5, IFT80, APOO, HAUS8, CENPJ, FBF1, IFT172, B9D1, PRKAA2, IFT81, IFT22, ATP5MC2, IMMT, TBL1X, NEK2, CEP152, IFT122, CDK1, CEP78, TFB2M, CRTC1, TTC30B, OFD1, DYNC2LI1, CEP162, CNTRL, HAUS5, HAUS1, BBS5, SMO, TBL1XR1, TCTN1, MKS1, SMARCD3, CEP192,…
		Metabolism of amino acids and derivatives	GLS2, CBS, PYCR2, RIMKLA, MCCC1, ASRGL1, HYKK, GSR, PHGDH, DDC, IVD, PCBD1, CHDH, BCAT2, ADI1, LIPT1, GNMT, PSAT1, SUOX, ACADSB, AFMID, OCA2, GAMT, RPL39L, TXNRD1, SERINC4, ASNS, KYAT1, GATM, HAAO, BCKDHB, GLUL, FOLH1, GCDH, AADAT, SLC25A21, PSPH, HOGA1, FTCD, HIBADH, CSAD, PRODH, BHMT, AASS, ALDH6A1, PHYKPL, MRI1, RPL35A, GPT, TSTD1, RPL21, AMT, RPS27, PYCR1, DLD, PAH
		Biological oxidations	UGT1A9, UGT1A6, EPHX1, GSTM4, SULT1A1, ALDH3A1, CYP26A1, UGT1A3, ADH7, ALDH1A1, PODXL2, GSTM2, ACSS1, ABHD10, GGT7, GSTA1, GSTM3, POMC, SULT1A3, GSTA2, UGT1A5, UGT1A7, UGT1A8, CYP4F3, SULT1A2, CYP2S1, UGT1A4, CES3, AS3MT, ADH1C, CYP2R1, GCLC, AADAC, ARNT2, SLC26A1, GCLM, CYP26C1, CYP2D6, ADH6, CBR3, CES1, UGT2B28, MGST2, CYP4F11, UGT1A1, CYP2F1, GLYATL2, AKR1A1, AKR7L, CYP2A6, SLC35B3
		DNA Repair	FANCL, SPIDR, NEIL1, CHEK2, RAD51C, CENPS, RAD51D, MSH6, UBE2T, RHNO1, RFC4, RMI2, EYA2, XPA, ZNF830, RFC5, UNG, POLR2H, RFC2, EME1, MUTYH, PARP1, RAD52, TIMELESS, REV1, RAD51AP1, RAD1, ACTL6A, RAD9B, MBD4, GEN1, DTL, RAD23A, FANCI, ERCC3, EXO1, POLR2D, TOPBP1, DCLRE1A, BLM, ALKBH2, FANCC, XRCC1, MSH2, FANCD2, DCLRE1C, OGG1, FANCE, RMI1, DNA2, POLR2J
		Metabolism of carbohydrates	KHK, ABCC5, ALDH1A1, PGD, NUP210, GPC2, MDH1, RPIA, B4GALT4, GPC3, CHST7, BCAN, CHST14, HS3ST5, PHKA2, NCAN, GUSB, CSPG5, SLC26A1, CHST9, XYLB, PCK2, CHST6, B3GALT5, GYG2, ENO2, CHST5, TALDO1, HS3ST4, NUP43, GCK, SLC37A1, PHKG2, GAA, SLC37A4, DCXR, G6PC3, TKFC, AKR1B1, B4GALT6, NDST3, ALDOC, PRPS2, IDUA, AKR1A1, FUT10, SLC35B3, ABO, ADPGK
		Chromatin modifying enzymes	DNMT3A, CDK4, SGF29, KANSL2, TADA1, KAT8, EZH2, KANSL3, TADA2A, ING3, MECOM, KMT5A, SMARCD2, ING4, MSL2, PHF8, SAP30, JADE1, YEATS4, SMARCC2, ING5, RBBP7, ACTL6A, TBL1X, KAT7, HDAC2, SUDS3, TAF6L, PRMT6, SMYD3, KMT5C, SUV39H2, SUV39H1, KAT2A, KAT6B, TBL1XR1, EHMT2, NSD3, SMARCD3, HDAC10, MSL1, SMARCB1, PHF2, SUZ12, SMARCE1
		Chromatin organization	DNMT3A, CDK4, SGF29, KANSL2, TADA1, KAT8, EZH2, KANSL3, TADA2A, ING3, MECOM, KMT5A, SMARCD2, ING4, MSL2, PHF8, SAP30, JADE1, YEATS4, SMARCC2, ING5, RBBP7, ACTL6A, TBL1X, KAT7, HDAC2, SUDS3, TAF6L, PRMT6, SMYD3, KMT5C, SUV39H2, SUV39H1, KAT2A, KAT6B, TBL1XR1, EHMT2, NSD3, SMARCD3, HDAC10, MSL1, SMARCB1, PHF2, SUZ12, SMARCE1
		Diseases of metabolism	KHK, MCCC1, PCCB, GALNT12, GPC2, POMC, SBSPON, RPIA, GPC3, BCAN, UGT1A4, ABCA3, CHST14, CYP2R1, GCLC, IDH1, NCAN, GUSB, PCCA, CSPG5, MUC4, AMN, GCLM, MMAB, ADAMTS13, CYP26C1, CHST6, MUC20, GYG2, TALDO1, HLCS, POMT1, ADAMTS17, GAA, SLC37A4, DCXR, G6PC3, UGT1A1, DPM3, IDUA, C1GALT1C1, MUC13, PAH
		Cilium Assembly	CEP70, IQCB1, IFT27, TMEM216, SFI1, CLUAP1, TTC21B, UNC119B, EXOC6, NINL, CEP63, ATAT1, RAB3IP, HAUS4, CDK5RAP2, IFT80, HAUS8, CENPJ, FBF1, IFT172, B9D1, IFT81, IFT22, NEK2, CEP152, IFT122, CDK1, CEP78, TTC30B, OFD1, DYNC2LI1, CEP162, CNTRL, HAUS5, HAUS1, BBS5, SMO, TCTN1, MKS1, CEP192, IFT140, ALMS1
		Metabolism of vitamins and cofactors	MCCC1, GCHFR, PARP16, NMNAT3, PCCB, GPC2, SLC52A1, GPC3, ACACB, COQ7, IDH1, AKR1C4, CYB5A, AKR1C1, PCCA, AMN, MMAB, SLC46A1, AKR1C3, SHMT2, NADK2, ALDH1L1, FLAD1, LRP2, THTPA, HLCS, SLC25A19, APOM, PPCDC, RBP4, ABCC1, MTHFS, TTPA, COQ5, NAXE
TMEM140	Negative	Metabolism of RNA	MPHOSPH6, SF3B6, RPL6, ZBTB8OS, RPL5, RPS21, RPS10, RAE1, RPL11, RPL23, RPS27A, RPP40, C1D, SNRPD3, RPP21, RPL36A, SNRPF, RPL22, RPL24, RPS8, EBNA1BP2, SEM1, RAN, SRSF9, SNRPA1, RPL35A, CNOT11, SNRPE, NOP10, RPL27, MNAT1, RPS7, TRIT1, RTRAF, ADAT2, RPS3A, SNRPD1, SNRPG, RPS15A, EXOSC7, RPL38, EMG1, TRMT112, RPS24, LSM5, GAR1, RPS17, NOP58, RPL10A, UTP11, RPL37, RPL34, RPL39, RPL37A, RPL23A, NUP37…
		Disease	RPL6, RPL5, RPS21, DPM1, RPS10, RAE1, RPL11, UBE2I, DYNLL1, RPL23, RPS27A, SLC39A4, CCNE1, RPL36A, RPL22, RPL24, RPS8, SEM1, RAN, RPL35A, AP1M2, RPL27, MNAT1, VPS25, RPS7, RPS3A, VPS37B, RPS15A, KDM1A, TAF11, TUBB4A, RPL38, RPS24, NUS1, FDXR, RPS17, RPL10A, RPL37, RPL34, RPL39, RPL37A, PPIA, RPL23A, NUP37, KAT2A, PSMC6, GTF2H5, PSMD7, GTF2A2, DCXR, MTA3, ELOB, PRDX1, PSMB1, VEGFA, MMAB, ELOC, POL…
		Translation	EEF1E1, RPL6, SEC61G, RPL5, RPS21, RPS10, RPL11, RPL23, RPS27A, MRPS15, EIF3I, RPL36A, RPL22, RPL24, MRPS9, RPS8, RPL35A, MRPS17, MRPL36, PPA2, MRPS24, TUFM, RPL27, RPS7, MRPL13, MRPS23, EIF2S2, AIMP1, EIF2B4, RPS3A, RPS15A, MRPL51, FARSB, RPL38, MRPL14, TRMT112, RPS24, EIF3D, RPS17, RPL10A, RPL37, MRPS21, RPL34, RPL39, RPL37A, MRPS5, RPL23A, EEF1G, CHCHD1, MRPL52, MRPL20, MRPL58, MRPL37
		Infectious disease	RPL6, RPL5, RPS21, RPS10, RAE1, RPL11, UBE2I, DYNLL1, RPL23, RPS27A, RPL36A, RPL22, RPL24, RPS8, SEM1, RAN, RPL35A, AP1M2, RPL27, MNAT1, VPS25, RPS7, RPS3A, VPS37B, RPS15A, KDM1A, TAF11, TUBB4A, RPL38, RPS24, RPS17, RPL10A, RPL37, RPL34, RPL39, RPL37A, PPIA, RPL23A, NUP37, PSMC6, GTF2H5, PSMD7, GTF2A2, MTA3, ELOB, PSMB1, VEGFA, ELOC, POLR2F, PSMD14, TUBB4B
		Cellular responses to stress	RPL6, RPL5, RPS21, RPS10, HSBP1, RAE1, RPL11, DYNLL1, RPL23, RPS27A, CCNE1, RPL36A, RPL22, RPL24, RPS8, SEM1, RPL35A, LAMTOR5, RPL27, RPS7, EIF2S2, RPS3A, RPS15A, GSTP1, WDR59, CYCS, TUBB4A, RPL38, RPS24, RPS17, RPL10A, RPL37, RPL34, RPL39, RPL37A, RPL23A, NUP37, PSMC6, PSMD7, ELOB, PRDX1, ATP6V1C2, PSMB1, VEGFA, ELOC, PSMD14, KPTN, TUBB4B
		Cellular responses to external stimuli	RPL6, RPL5, RPS21, RPS10, HSBP1, RAE1, RPL11, DYNLL1, RPL23, RPS27A, CCNE1, RPL36A, RPL22, RPL24, RPS8, SEM1, RPL35A, LAMTOR5, RPL27, RPS7, EIF2S2, RPS3A, RPS15A, GSTP1, WDR59, CYCS, TUBB4A, RPL38, RPS24, RPS17, RPL10A, RPL37, RPL34, RPL39, RPL37A, RPL23A, NUP37, PSMC6, PSMD7, ELOB, PRDX1, ATP6V1C2, PSMB1, VEGFA, ELOC, PSMD14, KPTN, TUBB4B
		Developmental Biology	RPL6, RPL5, RPS21, RPS10, RPL11, RPL23, RPS27A, RPL36A, RPL22, RPL24, RPS8, SEM1, RPL35A, CSTA, RPL27, RPS7, RPS3A, RPS15A, MED6, TUBB4A, RPL38, FOXH1, RPS24, RPS17, RPL10A, RPL37, MYL12B, RPL34, RPL39, RPL37A, RPL23A, KAT2A, PSMC6, MAPK13, PSMD7, MED31, ELOB, KLF5, PSMB1, MAGOH, ELOC, POLR2F, PSMD14, TUBB4B
		rRNA processing	MPHOSPH6, RPL6, RPL5, RPS21, RPS10, RPL11, RPL23, RPS27A, RPP40, C1D, RPP21, RPL36A, RPL22, RPL24, RPS8, EBNA1BP2, RPL35A, NOP10, RPL27, RPS7, RPS3A, RPS15A, EXOSC7, RPL38, EMG1, TRMT112, RPS24, GAR1, RPS17, NOP58, RPL10A, UTP11, RPL37, RPL34, RPL39, RPL37A, RPL23A, TRMT10C, NIP7, WDR12
		rRNA processing in the nucleus and cytosol	MPHOSPH6, RPL6, RPL5, RPS21, RPS10, RPL11, RPL23, RPS27A, RPP40, C1D, RPP21, RPL36A, RPL22, RPL24, RPS8, EBNA1BP2, RPL35A, NOP10, RPL27, RPS7, RPS3A, RPS15A, EXOSC7, RPL38, EMG1, TRMT112, RPS24, GAR1, RPS17, NOP58, RPL10A, UTP11, RPL37, RPL34, RPL39, RPL37A, RPL23A, NIP7, WDR12
		Metabolism of amino acids and derivatives	ARG2, EEF1E1, RPL6, RPL5, RPS21, CKB, RPS10, RPL11, RPL23, RPS27A, RPL36A, RPL22, RPL24, RPS8, SEM1, RPL35A, RPL27, NDUFAB1, RPS7, AIMP1, RPS3A, RPS15A, RPL38, RPS24, RPS17, GCAT, ASPG, RPL10A, RPL37, RPL34, RPL39, RPL37A, RPL23A, PSMC6, PSMD7, PSMB1, PSMD14, ODC1
		Axon guidance	RPL6, RPL5, RPS21, RPS10, RPL11, RPL23, RPS27A, RPL36A, RPL22, RPL24, RPS8, SEM1, RPL35A, RPL27, RPS7, RPS3A, RPS15A, TUBB4A, RPL38, RPS24, RPS17, RPL10A, RPL37, MYL12B, RPL34, RPL39, RPL37A, RPL23A, PSMC6, MAPK13, PSMD7, ELOB, PSMB1, MAGOH, ELOC, PSMD14, TUBB4B
		Nervous system development	RPL6, RPL5, RPS21, RPS10, RPL11, RPL23, RPS27A, RPL36A, RPL22, RPL24, RPS8, SEM1, RPL35A, RPL27, RPS7, RPS3A, RPS15A, TUBB4A, RPL38, RPS24, RPS17, RPL10A, RPL37, MYL12B, RPL34, RPL39, RPL37A, RPL23A, PSMC6, MAPK13, PSMD7, ELOB, PSMB1, MAGOH, ELOC, PSMD14, TUBB4B
		Major pathway of rRNA processing in the nucleolus and cytosol	MPHOSPH6, RPL6, RPL5, RPS21, RPS10, RPL11, RPL23, RPS27A, RPP40, C1D, RPP21, RPL36A, RPL22, RPL24, RPS8, EBNA1BP2, RPL35A, RPL27, RPS7, RPS3A, RPS15A, EXOSC7, RPL38, EMG1, RPS24, RPS17, NOP58, RPL10A, UTP11, RPL37, RPL34, RPL39, RPL37A, RPL23A, NIP7, WDR12
		Regulation of expression of SLITs and ROBOs	RPL6, RPL5, RPS21, RPS10, RPL11, RPL23, RPS27A, RPL36A, RPL22, RPL24, RPS8, SEM1, RPL35A, RPL27, RPS7, RPS3A, RPS15A, RPL38, RPS24, RPS17, RPL10A, RPL37, RPL34, RPL39, RPL37A, RPL23A, PSMC6, PSMD7, ELOB, PSMB1, MAGOH, ELOC, PSMD14
		Signaling by ROBO receptors	RPL6, RPL5, RPS21, RPS10, RPL11, RPL23, RPS27A, RPL36A, RPL22, RPL24, RPS8, SEM1, RPL35A, RPL27, RPS7, RPS3A, RPS15A, RPL38, RPS24, RPS17, RPL10A, RPL37, RPL34, RPL39, RPL37A, RPL23A, PSMC6, PSMD7, ELOB, PSMB1, MAGOH, ELOC, PSMD14
	Positive	Innate Immune System	NCKAP1L, TLR7, FGL2, C1QC, CYBB, DOCK2, CD4, TLR8, LCP2, C3AR1, LAIR1, CD53, PTPRC, FCGR3A, TLR4, MNDA, ITGAL, CTSS, C1QB, ITGB2, CD3G, FCGR1A, TNFRSF1B, NFAM1, RNASE6, ADA2, FCER1G, WIPF1, FGR, C2, BTK, GRAP2, ITK, WAS, SERPING1, SIGLEC9, BIN2, CCR2, ATP8B4, NLRC4, C1QA, RASGRP4, CD300A, PLEKHO2, TYROBP, CD33, DOK3, SIGLEC5, CD209, CLEC4A, CD180, FCGR2A, KLRD1, PTPRJ, HCK, HVCN1, SIGLEC14, ALOX5…
		Cytokine Signaling in Immune system	CSF1, CSF1R, CCR5, TNFSF13B, CCR1, CD4, HAVCR2, IRF8, IL10RA, IL12RB1, IL2RB, IL21R, GBP4, ITGB2, APBB1IP, FCGR1A, TNFRSF1B, IL2RA, TNFSF8, HLA-DPA1, IL16, CD80, CCR2, IL18BP, SAMHD1, CIITA, TNFSF12, CD86, RASGRP4, HLA-DRA, RASGRP3, HLA-DPB1, FASLG, IL2RG, HLA-DQA1, HCK, JAK2, ALOX5, LTA, LCP1, HLA-DRB1, VCAM1, IFI30, TNFRSF9, VAV1, IRF1, IFIT2, RASAL3, TLN1, LGALS9, CCL4, CD27, STAT1, IL9R, CSF2…
		Disease	NCKAP1L, CCR5, TLR7, DOCK2, CD4, C3AR1, FCGR3A, SLC7A7, TLR4, APBB1IP, CD3G, FCGR1A, RNF213, WIPF1, FGR, TBXAS1, CD163, BTK, WAS, SERPING1, CD80, BIN2, CD28, CYSLTR1, CD86, ICOS, FASLG, PDCD1, FCGR2A, HCK, JAK2, ITGA4, SLC40A1, TRAT1, CD14, PARP14, GNGT2, CD247, PIK3AP1, VAV1, GPBAR1, CYSLTR2, GPR25, CORO1A, TLN1, ENTPD1, APOBEC3G, STAT1, CSF2RA, GPR84, CSF2RB, TLR1, MGAT4A, PTGER2, LCK, CD8B, AD…
		Adaptive Immune System	CYBB, CD4, LCP2, LILRB1, LAIR1, SIGLEC10, PTPRC, FCGR3A, TLR4, CD226, ITGAL, SIGLEC1, CTSS, LILRB4, ITGB2, CD3G, FCGR1A, RNF213, SIGLEC7, SIGLEC8, CD74, HLA-DPA1, BTK, GRAP2, ITK, WAS, HLA-DMB, CD3E, CD96, SIGLEC9, CD80, CD28, CD86, CD300A, HLA-DRA, SLAMF6, CD300LF, RASGRP3, ICOS, TYROBP, PRKCB, CD33, HLA-DOA, CD300C, HLA-DPB1, SIGLEC5, CD209, SH2D1A, FYB1, HLA-DQA1, PDCD1, LILRB5, PILRA, KLRD1, …
		Signaling by GPCR	FPR3, CCR5, CCR1, C3AR1, CMKLR1, ARHGEF6, PREX1, PIK3CG, CXCR3, GPR65, BTK, RGS18, CXCR6, P2RY10, PIK3R5, CCR2, CCRL2, CYSLTR1, P2RY12, SUCNR1, FGD2, PRKCB, P2RY13, CCR8, GPSM3, PIK3R6, GPR18, CXCL9, GNGT2, VAV1, GPBAR1, CYSLTR2, CCR4, GPR25, CCL4, P2RY14, PLCB2, SSTR3, GPR84, CX3CR1, ADORA3, PTGER2, ADORA2A, C5AR1, CCL5, GPR31, ADGRE5, HRH2, FFAR4, CXCL10, CCR6, GPR183, PDE4B, GNG2, CCL4L1, MYO7…
		GPCR downstream signalling	FPR3, CCR5, CCR1, C3AR1, ARHGEF6, PREX1, PIK3CG, CXCR3, GPR65, BTK, RGS18, CXCR6, P2RY10, PIK3R5, CCR2, CYSLTR1, P2RY12, SUCNR1, FGD2, PRKCB, P2RY13, CCR8, GPSM3, PIK3R6, GPR18, CXCL9, GNGT2, VAV1, GPBAR1, CYSLTR2, CCR4, GPR25, CCL4, P2RY14, PLCB2, SSTR3, GPR84, CX3CR1, ADORA3, PTGER2, ADORA2A, C5AR1, CCL5, GPR31, HRH2, FFAR4, CXCL10, CCR6, GPR183, PDE4B, GNG2, CCL4L1, MYO7A, CCR7, PDE6G, PIK3R1,…
		Hemostasis	CD84, DOCK2, LCP2, SPN, SLC7A7, ITGAL, FERMT3, SELPLG, SLC8A1, PIK3CG, ITGB2, APBB1IP, CD74, FCER1G, FGR, DOCK8, SIRPG, SERPING1, PLEK, CD2, PIK3R5, CD48, P2RY12, PRKCB, DOK2, PIK3R6, DOCK10, JAK2, ITGA4, GNGT2, SH2B3, SRGN, VAV1, IRF1, TLN1, A2M, SELL, F5, LCK, INPP5D, KCNMB1, PTPN6, CTSW, GNG2, ITGAX, F13A1, JAML, SERPINA1, LHFPL2, PIK3R1, LAT, FYN, PRKAR2B, KIF21B, PDE1B, P2RX7, TEK, IGF1, HGF…
		Signaling by Interleukins	CSF1, CSF1R, CCR5, CCR1, CD4, HAVCR2, IL10RA, IL12RB1, IL2RB, IL21R, ITGB2, TNFRSF1B, IL2RA, IL16, CD80, CCR2, IL18BP, CD86, FASLG, IL2RG, HCK, JAK2, ALOX5, LCP1, VCAM1, VAV1, LGALS9, CCL4, STAT1, IL9R, CSF2RA, CSF2RB, IL27, LCK, MAP3K3, RAPGEF1, INPP5D, STAT2, IFNG, CCL5, CXCL10, PTPN6, IRF4, ZEB1, MEF2C, IL15RA, BATF, EBI3, CCL4L1, ITGAX, F13A1, IL10, CSF3R, S1PR1, STAT4, PIK3R1, FYN, IL7, HGF,…
		GPCR ligand binding	FPR3, CCR5, CCR1, C3AR1, CMKLR1, CXCR3, GPR65, CXCR6, P2RY10, CCR2, CCRL2, CYSLTR1, P2RY12, SUCNR1, P2RY13, CCR8, GPR18, CXCL9, GNGT2, GPBAR1, CYSLTR2, CCR4, CCL4, P2RY14, SSTR3, CX3CR1, ADORA3, PTGER2, ADORA2A, C5AR1, CCL5, GPR31, ADGRE5, HRH2, FFAR4, CXCL10, CCR6, GPR183, GNG2, CCL4L1, CCR7, S1PR1, CXCL11, CCL13, SSTR2, CCL19, CXCR5, FPR1, CCL2, RAMP3, CXCR4, CNR2, CXCL12, CXCL13, DHH, OPRL1, P…
		Neutrophil degranulation	NCKAP1L, FGL2, CYBB, DOCK2, C3AR1, LAIR1, CD53, PTPRC, MNDA, ITGAL, CTSS, ITGB2, TNFRSF1B, NFAM1, ADA2, FCER1G, FGR, SIGLEC9, BIN2, ATP8B4, CD300A, PLEKHO2, TYROBP, CD33, DOK3, SIGLEC5, FCGR2A, PTPRJ, HVCN1, SIGLEC14, ALOX5, LYZ, CD14, HK3, IQGAP2, ARHGAP9, SELL, GPR84, ATP8A1, PADI2, BST1, TBC1D10C, C5AR1, RNASE2, KCNAB2, ADGRE5, PTPN6, GNS, ITGAX, ARHGAP45, SLC2A5, ARSB, SERPINA1, PTPRB, GMFG, …
		Class A, 1 (Rhodopsin-like receptors)	FPR3, CCR5, CCR1, C3AR1, CMKLR1, CXCR3, GPR65, CXCR6, P2RY10, CCR2, CCRL2, CYSLTR1, P2RY12, SUCNR1, P2RY13, CCR8, GPR18, CXCL9, GPBAR1, CYSLTR2, CCR4, CCL4, P2RY14, SSTR3, CX3CR1, ADORA3, PTGER2, ADORA2A, C5AR1, CCL5, GPR31, HRH2, FFAR4, CXCL10, CCR6, GPR183, CCL4L1, CCR7, S1PR1, CXCL11, CCL13, SSTR2, CCL19, CXCR5, FPR1, CCL2, CXCR4, CNR2, CXCL12, CXCL13, OPRL1, PTGER4, F2R, C3, S1PR3, ADRA2A, PS…
		Immunoregulatory interactions between a Lymphoid and a non-Lymphoid cell	LILRB1, LAIR1, SIGLEC10, FCGR3A, CD226, ITGAL, SIGLEC1, LILRB4, ITGB2, CD3G, FCGR1A, SIGLEC7, SIGLEC8, CD3E, CD96, SIGLEC9, CD300A, SLAMF6, CD300LF, TYROBP, CD33, CD300C, SIGLEC5, SH2D1A, LILRB5, PILRA, KLRD1, LILRA1, ITGA4, HCST, CD8A, VCAM1, CD247, CD200R1, SELL, CRTAM, NCR1, LILRA4, FCGR2B, CD40LG, CD8B, CD3D, LILRA2, SLAMF7, ITGB7, KLRK1, JAML, KIR2DL4, KLRC1, KLRG1, KLRB1, SIGLEC6, KIR3DL2, …
		G alpha (i) signalling events	FPR3, CCR5, CCR1, C3AR1, CXCR3, RGS18, CXCR6, CCR2, P2RY12, SUCNR1, P2RY13, CCR8, GPSM3, GPR18, CXCL9, GNGT2, CCR4, CCL4, P2RY14, PLCB2, SSTR3, CX3CR1, ADORA3, C5AR1, CCL5, GPR31, CXCL10, CCR6, GPR183, PDE4B, GNG2, CCL4L1, MYO7A, CCR7, PDE6G, PRKAR2B, CXCL11, PDE1B, CCL13, SSTR2, CCL19, CXCR5, FPR1, PRKACB, CXCR4, CNR2, CXCL12, CXCL13, APOC2, APOE, CAMK4, OPRL1, GNAI2, C3, CYP4V2, S1PR3, ADRA2A, …
		Signaling by Receptor Tyrosine Kinases	NCKAP1L, CYBB, GRAP2, PTPRO, PRKCB, PTPRJ, JAK2, SH2B3, VAV1, STAT1, NCF4, LCK, RAPGEF1, FLT3, ADORA2A, TNS3, PTPN6, NRP1, MEF2C, FLT3LG, AXL, ELMO1, PIK3R1, FYN, IGF1, HGF, PAK3, PRKACB, TLR9, CXCL12, STAT5A, CYFIP2, CDH5, APOE, KDR, FES, NCF1, THBS4, LYL1, PGR, STAT5B, PAG1, SH3KBP1, DUSP4, CILP, FGF7, NCOR1, PDGFRB, KL, PDGFRA, ITPR1, SOS1, ESR1, FGF18, FLT4, LAMA2, KIT, REST, LYN, NTRK1, ID2,…
		Interferon Signaling	IRF8, GBP4, FCGR1A, HLA-DPA1, SAMHD1, CIITA, HLA-DRA, HLA-DPB1, HLA-DQA1, JAK2, HLA-DRB1, VCAM1, IFI30, IRF1, IFIT2, STAT1, ADAR, GBP5, HLA-DRB5, GBP2, HLA-DQB1, GBP1, TRIM22, STAT2, IFNG, IFIT3, HLA-DQA2, PTPN6, IRF4, UBA7, PML, IFIT5, GBP7, RSAD2, OAS2, ICAM1, IRF2, TRIM14, HLA-E, UBE2L6, USP18, OAS3, DDX58, IFI35, EIF4E3, B2M, TRIM38, HLA-C, TRIM21, MX2, JAK1, MX1, HLA-DQB2, XAF1, IFNAR2, HLA-…
TMEM156	Negative	Disease	SLC2A1, SLC3A2, MARK3, SDC1, IMPDH1, PTHLH, BAIAP2, PSMD7, DVL1
		RHO GTPase Effectors	KLC3, RHOD, PRKCZ, RTKN, BAIAP2, DVL1
		Signaling by Rho GTPases	KLC3, RHOD, PRKCZ, RTKN, BAIAP2, DVL1
		Metabolism of carbohydrates	B3GNT4, PYGL, SLC2A1, SDC1, PFKFB2
		Disorders of transmembrane transporters	SLC2A1, SLC3A2, PSMD7
		Intra-Golgi and retrograde Golgi-to-ER traffic	KLC3, YKT6, BICD2
		SLC-mediated transmembrane transport	SLC2A1, SLC3A2, SLC5A10
		Leishmania infection	PTHLH, BAIAP2, DVL1
		Cellular hexose transport	SLC2A1, SLC5A10
		Degradation of DVL	PSMD7, DVL1
		PCP, CE pathway	PSMD7, DVL1
		SLC transporter disorders	SLC2A1, SLC3A2
		VEGFA-VEGFR2 Pathway	PRKCZ, BAIAP2
		Metabolism of nucleotides	IMPDH1, AK4
		Visual phototransduction	HSD17B1, SDC1
	Positive	Innate Immune System	CD180, CD53, BTK, SELL, DOCK2, WAS, BIN2, ITGAL, ITK, NCKAP1L, ARHGAP9, PTPRC, TBC1D10C, ICAM3, NCF4, ADA2, GRAP2, TNFRSF1B, CD3G, TLR10, LCP2, TLR9, DOK3, VAV1, GMFG, NLRC3, LCK, CCR6, CD4, CCR2, CD19, GZMM, RNASE6, LAT, CTSS, CD247, FGR, HVCN1, RASGRP2, NFAM1, TLR7, CFP, LAT2, CYBB, ALOX5, FGL2, KLRK1, P2RX1, WIPF1, LY86, ITGB2, CLEC10A, PTPRJ, MNDA, PLD4, LAIR1, CD300A, NLRC4, SIGLEC5, CLEC4A,…
		Disease	BTK, CD28, DOCK2, ADORA2A, WAS, BIN2, NCKAP1L, APBB1IP, TRAT1, CCR5, CD3G, CORO1A, TLR10, PDCD1, TLR9, VAV1, LCK, CD4, CD19, ICOS, CD247, FGR, TBXAS1, TLR7, MGAT4A, CFP, SLC7A7, CXCR4, CSF2RB, CSF2RA, DERL3, WIPF1, CD8B, GNGT2, CYSLTR1, JAK3, CD86, CYFIP2, PRKAR2B, ST6GAL1, C3AR1, APOBEC3G, TSHR, FASLG, ZBP1, CD80, GNG7, ENTPD1, GPR25, HCK, TLR1, FYN, GPR84, TLR4, GNG2, TCN2, FCGR1A, PSTPIP1, PIK…
		Adaptive Immune System	SLAMF6, CD79B, BTLA, PRKCB, BTK, SH2D1A, CD28, SELL, CD3E, WAS, ITGAL, ITK, PTPRC, ICAM3, CD96, TRAT1, NCF4, GRAP2, LILRB1, CD3G, CD40LG, CD226, LCP2, PDCD1, KLRB1, JAML, VAV1, LCK, CD4, CD79A, SIGLEC10, CD19, LAT, CD3D, CD22, SLAMF7, FCGR2B, CTSS, ICOS, CD247, HLA-DMB, RASGRP2, CD200R1, CRTAM, HCST, CYBB, CTLA4, NCR3, HLA-DPB1, HLA-DOA, KLRG1, CD8A, KLRK1, PTPN22, CD74, CD8B, CD300LF, ITGB2, PTP…
		Cytokine Signaling in Immune system	CD27, IRF4, IL10RA, FLT3, IRF8, IL16, IL21R, APBB1IP, IL2RG, RASAL3, TNFRSF13B, CCR5, TNFRSF1B, CD40LG, LTA, TLR9, VAV1, LCK, CD4, CCR2, TNFSF8, IL2RB, LAT, TNFRSF17, LTB, IL2RA, LCP1, CCL19, BATF, ALOX5, CSF2RB, HLA-DPB1, CSF2RA, IL12RB1, ITGB2, JAK3, HAVCR2, EBI3, HLA-DRA, INPP5D, STAT4, LGALS9, CD86, HLA-DPA1, RASGRP3, VCAM1, PTPN7, CIITA, CSF1R, PTPN6, TNFSF12, IL9R, HLA-DQA2, TNFSF13B, FASLG…
		Signaling by GPCR	CXCR5, PRKCB, BTK, ADORA2A, P2RY10, GPSM3, PIK3R5, GPR18, CXCR3, CCR5, CCR7, GPR65, CXCR6, VAV1, PREX1, CCR6, CCR2, CCL19, PIK3CG, RASGRP2, P2RY13, ARHGEF6, CNR2, CXCR4, PNOC, CCR4, FGD2, GNGT2, CYSLTR1, GPR183, PLCB2, PIK3R6, CXCL13, RGS18, GPR55, CCRL2, PRKAR2B, P2RY12, SSTR3, C3AR1, P2RY14, TSHR, GHRL, GNG7, CCR1, CMKLR1, GPR132, GPR25, FPR3, CCR8, S1PR4, CCL4, GPR84, GNG2, RGS1, RGS13, CCL25,…
		GPCR downstream signalling	CXCR5, PRKCB, BTK, ADORA2A, P2RY10, GPSM3, PIK3R5, GPR18, CXCR3, CCR5, CCR7, GPR65, CXCR6, VAV1, PREX1, CCR6, CCR2, CCL19, PIK3CG, RASGRP2, P2RY13, ARHGEF6, CNR2, CXCR4, PNOC, CCR4, FGD2, GNGT2, CYSLTR1, GPR183, PLCB2, PIK3R6, CXCL13, RGS18, GPR55, PRKAR2B, P2RY12, SSTR3, C3AR1, P2RY14, TSHR, GHRL, GNG7, CCR1, GPR132, GPR25, FPR3, CCR8, S1PR4, CCL4, GPR84, GNG2, RGS1, RGS13, CCL25, CX3CR1, XCL2, …
		Hemostasis	CD48, PRKCB, SELPLG, SELL, DOCK2, ITGAL, CD2, APBB1IP, PIK3R5, SPN, FERMT3, SIRPG, LCP2, JAML, VAV1, LCK, LAT, PLEK, FGR, SRGN, PIK3CG, RASGRP2, ATP2A3, SLC7A7, P2RX1, DOCK8, GYPC, CD74, GNGT2, ITGB2, KIF21B, DOK2, JCHAIN, PIK3R6, CD84, INPP5D, DOCK10, PRKAR2B, F5, PTPN6, P2RY12, GNG7, PECAM1, FCER1G, ITGAX, FYN, CD244, SLC8A1, SERPINA1, GNG2, VPREB3, CTSW, SELP, ITGAM, ITGA4, CEACAM3, ARRB2, KCN…
		GPCR ligand binding	CXCR5, ADORA2A, P2RY10, GPR18, CXCR3, CCR5, CCR7, GPR65, CXCR6, CCR6, CCR2, CCL19, P2RY13, CNR2, CXCR4, PNOC, CCR4, GNGT2, CYSLTR1, GPR183, CXCL13, GPR55, CCRL2, P2RY12, SSTR3, C3AR1, P2RY14, TSHR, GHRL, GNG7, CCR1, CMKLR1, GPR132, FPR3, CCR8, S1PR4, CCL4, GNG2, CCL25, GPR35, CX3CR1, XCL2, RAMP3, CNR1, SSTR2, FPR1, PTGER4, CCL5, PTGER2, CCL22, INSL3, CYSLTR2, ADGRE5, CCL23, CXCL9, SUCNR1, GPR31, …
		Infectious disease	BTK, CD28, DOCK2, ADORA2A, WAS, NCKAP1L, CCR5, CD3G, CORO1A, PDCD1, TLR9, VAV1, LCK, CD4, CD247, FGR, TLR7, MGAT4A, CXCR4, WIPF1, CD8B, GNGT2, CYSLTR1, JAK3, CYFIP2, PRKAR2B, ST6GAL1, C3AR1, APOBEC3G, TSHR, ZBP1, GNG7, ENTPD1, GPR25, HCK, FYN, GPR84, GNG2, FCGR1A, PSTPIP1, FCGR3A, ITGA4, RAMP3, PTGER4, ELMO1, DPEP2, PTGER2, SH3KBP1, IL10, INSL3, CYSLTR2, NLRP3, SV2B, JAK2, FXYD2, ATP1A3, PSMA8, C…
		Signaling by Interleukins	IRF4, IL10RA, IL16, IL21R, IL2RG, CCR5, TNFRSF1B, VAV1, LCK, CD4, CCR2, IL2RB, IL2RA, LCP1, CCL19, BATF, ALOX5, CSF2RB, CSF2RA, IL12RB1, ITGB2, JAK3, HAVCR2, EBI3, INPP5D, STAT4, LGALS9, CD86, VCAM1, PTPN7, CSF1R, PTPN6, IL9R, FASLG, FCER2, CD80, CCR1, IL18RAP, IL3RA, ITGAX, HCK, IL12B, FYN, IL18R1, CCL4, IL5RA, BCL2, CSF1, CSF3R, ITGAM, IL18BP, S100B, IRAK3, STAT5A, FPR1, CCL5, IFNG, IL10, CCL22…
		Neutrophil degranulation	CD53, SELL, DOCK2, BIN2, ITGAL, NCKAP1L, ARHGAP9, PTPRC, TBC1D10C, ADA2, TNFRSF1B, DOK3, GMFG, CTSS, FGR, HVCN1, NFAM1, CFP, CYBB, ALOX5, FGL2, P2RX1, ITGB2, PTPRJ, MNDA, LAIR1, CD300A, SIGLEC5, RAB37, LYZ, PTPN6, ATP8B4, ATP8A1, CR1, C3AR1, ARHGAP45, PECAM1, IQGAP2, FCER1G, SIGLEC14, SIGLEC9, ITGAX, TYROBP, CD33, GPR84, SERPINA1, PLEKHO2, ITGAM, RNASE2, ENPP4, CD14, CLEC4C, CEACAM3, FPR1, FUCA1,…
		Class A, 1 (Rhodopsin-like receptors)	CXCR5, ADORA2A, P2RY10, GPR18, CXCR3, CCR5, CCR7, GPR65, CXCR6, CCR6, CCR2, CCL19, P2RY13, CNR2, CXCR4, PNOC, CCR4, CYSLTR1, GPR183, CXCL13, GPR55, CCRL2, P2RY12, SSTR3, C3AR1, P2RY14, TSHR, GHRL, CCR1, CMKLR1, GPR132, FPR3, CCR8, S1PR4, CCL4, CCL25, GPR35, CX3CR1, XCL2, CNR1, SSTR2, FPR1, PTGER4, CCL5, PTGER2, CCL22, INSL3, CYSLTR2, CCL23, CXCL9, SUCNR1, GPR31, ADORA3, ACKR1, CCL4L1, S1PR1, OXER…
		G alpha (i) signalling events	CXCR5, GPSM3, GPR18, CXCR3, CCR5, CCR7, CXCR6, CCR6, CCR2, CCL19, P2RY13, CNR2, CXCR4, PNOC, CCR4, GNGT2, GPR183, PLCB2, CXCL13, RGS18, GPR55, PRKAR2B, P2RY12, SSTR3, C3AR1, P2RY14, GNG7, CCR1, FPR3, CCR8, S1PR4, CCL4, GNG2, RGS1, RGS13, CCL25, CX3CR1, CNR1, PDE6G, SSTR2, PDE6B, FPR1, CCL5, CAMK4, APOC2, CCL23, CXCL9, SUCNR1, GPR31, ADORA3, CCL4L1, CYP4V2, PDE1B, OXER1, PDE4B, C3, APOE, ITPR1, RG…
		Immunoregulatory interactions between a Lymphoid and a non-Lymphoid cell	SLAMF6, SH2D1A, SELL, CD3E, ITGAL, ICAM3, CD96, LILRB1, CD3G, CD40LG, CD226, KLRB1, JAML, SIGLEC10, CD19, CD3D, CD22, SLAMF7, FCGR2B, CD247, CD200R1, CRTAM, HCST, NCR3, KLRG1, CD8A, KLRK1, CD8B, CD300LF, ITGB2, LAIR1, CD300A, SIGLEC5, VCAM1, SIGLEC7, LILRA4, ITGB7, LILRB4, SIGLEC8, KLRD1, ICAM2, LILRA1, SIGLEC9, TYROBP, CD33, CD1D, PILRA, LILRA2, KIR3DL2, FCGR1A, NCR1, SIGLEC1, FCGR3A, TREML2, CD…
		Signaling by Receptor Tyrosine Kinases	PRKCB, FLT3, ADORA2A, NCKAP1L, NCF4, GRAP2, TLR9, VAV1, LCK, CYBB, PTPRJ, CYFIP2, NCF1, PTPN6, LYL1, PTPRO, FYN, S100B, STAT5A, ELMO1, SH3KBP1, COL6A5, FLT3LG, JAK2, PAK3, COL4A4, SH2B3, FES, PTPN18, ID2, CYBA, APOE, ITPR1, KIT, SH2B2, GRAP, KL, COL6A6, CXCL12, HGF, ATP6V0E2, COL4A3, PIK3R1, ESR1, PDE3B, DUSP4, PRKACB, LYN, IGF1, PDGFD, MEF2C, FGF7, PIK3R3, PDGFRA, MATK, PAG1, NTRK3, TNS3, LRIG1,…
TMEM158	Negative	Membrane Trafficking	DENND2D, RAB27B, SYNJ1, FCHO2, STX17, KIF13B, EXOC1, CLINT1, RALGAPA2, EXOC2, GOLGA1, DCTN4, LDLRAP1, ADRB2, ITSN2, KIF20B
		Vesicle-mediated transport	DENND2D, RAB27B, SYNJ1, FCHO2, STX17, KIF13B, EXOC1, CLINT1, RALGAPA2, EXOC2, GOLGA1, DCTN4, LDLRAP1, ADRB2, ITSN2, KIF20B
		Transcriptional Regulation by TP53	E2F8, CASP10, RPA2, RAD9B, RAD17, SLC38A9, PDPK1, MTOR, FAS, TP73, CCNE2
		Interferon Signaling	TRIM26, TRIM14, JAK2, GBP4, CIITA, TRIM22, SAMHD1, IFNGR1, UBA7
		Deubiquitination	MAT2B, ESR1, KAT2B, RIPK1, USP33, ADRB2, BRCC3, TADA2B
		Interferon gamma signaling	TRIM26, TRIM14, JAK2, GBP4, CIITA, TRIM22, IFNGR1
		Death Receptor Signalling	VAV3, CASP10, RIPK1, ARHGEF10L, ARHGEF37, FASLG, FAS
		SARS-CoV Infections	RIPK1, JAK2, PARP14, PARP9, SAP30L, IFNGR1
		Regulation of TP53 Activity	RPA2, RAD9B, RAD17, PDPK1, MTOR, TP73
		Apoptosis	RIPK1, TJP2, FASLG, FAS, TP73, STAT3
		Programmed Cell Death	RIPK1, TJP2, FASLG, FAS, TP73, STAT3
		Cellular Senescence	CDC23, SP1, E2F2, CDKN2C, STAT3, CCNE2
		HDR through Homologous Recombination (HRR) or Single Strand Annealing (SSA)	RPA2, RAD9B, RAD17, BRCC3, POLH
		Macroautophagy	MFN2, PCNT, SLC38A9, MTOR, ATG4A
		Rho GTPase cycle	VAV3, ARAP2, ARHGEF10L, ARHGEF37, FAM13B
	Positive	Extracellular matrix organization	P3H3, PDGFB, SERPINH1, P3H1, EFEMP2, EMILIN3, LOXL2, CRTAP, EMILIN1, MFAP2, PCOLCE, P4HA1, PDGFA, P4HA3, MMP11, SDC2, PLOD3, ADAMTS14, ADAMTS4, LOXL3, TIMP1, COL6A1, TIMP2, COL24A1, COL6A2, MMP2, MATN3, IBSP, ADAM12, COL1A1, COL11A1, LAMA1, COL10A1, SPP1, SPARC, LAMB2, CASK, COL5A2, MMP8, PPIB, FN1, COL4A2, BGN, COL1A2, LTBP3, VCAN, ITGA5
		Signaling by Receptor Tyrosine Kinases	PDGFB, PRR5, MAPK12, FGFR1, SPHK1, FGFBP2, PDGFA, FGF19, DLG4, POLR2F, COL6A1, COL24A1, COL6A2, ADAM12, COL1A1, COL11A1, LAMA1, SPP1, SPARC, ATP6V1E2, SPRY2, LAMB2, COL5A2, RAP1B, DNM1, FN1, COL4A2, FGFRL1, COL1A2
		Nervous system development	MSI1, EFNB3, MAPK12, DPYSL4, ARTN, FGFR1, PMP22, SCN9A, MYL9, SDC2, DLG4, ST8SIA2, COL6A1, TUBA1A, TRPC4, COL6A2, MMP2, CRMP1, PFN2, LAMA1, PAK5, COL5A2, DNM1, GAP43, COL4A2, ITGA5, DOK5, GPC1, CLTCL1
		Axon guidance	MSI1, EFNB3, MAPK12, DPYSL4, ARTN, FGFR1, SCN9A, MYL9, SDC2, DLG4, ST8SIA2, COL6A1, TUBA1A, TRPC4, COL6A2, MMP2, CRMP1, PFN2, LAMA1, PAK5, COL5A2, DNM1, GAP43, COL4A2, ITGA5, DOK5, GPC1, CLTCL1
		Hemostasis	PDGFB, SLC3A2, PLAUR, PDGFA, SLC7A8, SDC2, HABP4, KIF3C, DGKI, CALU, TIMP1, TUBA1A, TSPAN7, COL1A1, SPARC, RAP1B, ISLR, MIF, FN1, ATP2B1, SLC7A11, COL1A2, ITGA5, DGKG, ADRA2C, GPC1
		Collagen formation	P3H3, SERPINH1, P3H1, LOXL2, CRTAP, PCOLCE, P4HA1, P4HA3, PLOD3, ADAMTS14, LOXL3, COL6A1, COL24A1, COL6A2, COL1A1, COL11A1, COL10A1, COL5A2, PPIB, COL4A2, COL1A2
		Regulation of Insulin-like Growth Factor (IGF) transport and uptake by Insulin-like Growth Factor Binding Proteins (IGFBPs)	MXRA8, STC2, SDC2, CALU, CDH2, TIMP1, MMP2, MATN3, NOTUM, SPP1, LAMB2, SCG2, LGALS1, FSTL1, CCN1, PDIA6, FN1, IGFBP4, VCAN, HSP90B1
		Collagen biosynthesis and modifying enzymes	P3H3, SERPINH1, P3H1, CRTAP, PCOLCE, P4HA1, P4HA3, PLOD3, ADAMTS14, COL6A1, COL24A1, COL6A2, COL1A1, COL11A1, COL10A1, COL5A2, PPIB, COL4A2, COL1A2
		Post-translational protein phosphorylation	MXRA8, STC2, SDC2, CALU, CDH2, TIMP1, MATN3, NOTUM, SPP1, LAMB2, SCG2, LGALS1, FSTL1, CCN1, PDIA6, FN1, IGFBP4, VCAN, HSP90B1
		Degradation of the extracellular matrix	MMP11, ADAMTS4, TIMP1, COL6A1, TIMP2, COL6A2, MMP2, COL1A1, COL11A1, COL10A1, SPP1, COL5A2, MMP8, FN1, COL4A2, COL1A2
		Metabolism of vitamins and cofactors	GSTO1, AKR1C3, SDC2, AKR1C1, SLC2A3, LRP12, SPR, NAXE, RBP4, ALDH1L2, AKR1C4, VKORC1, ABCC1, GPC4, ENPP1, GPC1
		SLC-mediated transmembrane transport	SLC29A4, SLC3A2, SLC39A14, SLC7A8, SLC2A3, SLC30A3, SLC11A1, HEPH, SLCO3A1, SLC43A1, SLC9A5, SLC16A10, SLC7A11, SLC2A14, SLC20A1
		ECM proteoglycans	COL6A1, COL6A2, MATN3, IBSP, COL1A1, LAMA1, SPARC, LAMB2, COL5A2, FN1, COL4A2, BGN, COL1A2, VCAN
		Platelet activation, signaling and aggregation	PDGFB, PDGFA, HABP4, DGKI, CALU, TIMP1, COL1A1, SPARC, RAP1B, ISLR, FN1, COL1A2, DGKG, ADRA2C
		Non-integrin membrane-ECM interactions	PDGFB, PDGFA, SDC2, COL1A1, COL11A1, LAMA1, COL10A1, LAMB2, CASK, COL5A2, FN1, COL4A2, COL1A2
TMEM173	Negative	Metabolism of RNA	TRMT61A, RAE1, PUS1, PSMD7, DKC1, NCBP2, RPP40, EXOSC6, UTP4, TRMT6, RIOK1, NIP7, LTV1, EMG1, BYSL, PRPF19, GEMIN2, NOP56, WDR12, PRPF3
		rRNA processing in the nucleus and cytosol	DKC1, RPP40, EXOSC6, UTP4, RIOK1, NIP7, LTV1, EMG1, BYSL, NOP56, WDR12
		rRNA processing	DKC1, RPP40, EXOSC6, UTP4, RIOK1, NIP7, LTV1, EMG1, BYSL, NOP56, WDR12
		Major pathway of rRNA processing in the nucleolus and cytosol	RPP40, EXOSC6, UTP4, RIOK1, NIP7, LTV1, EMG1, BYSL, NOP56, WDR12
		tRNA processing	TRMT61A, RAE1, PUS1, RPP40, TRMT6
		Chromatin modifying enzymes	SETD6, MRGBP, KAT2A, RUVBL1, MTA1
		Chromatin organization	SETD6, MRGBP, KAT2A, RUVBL1, MTA1
		Deubiquitination	PSMD7, PTRH2, KAT2A, RUVBL1, ACTR5
		RNA Polymerase I Transcription Initiation	KAT2A, POLR1C, TAF1D, MTA1
		rRNA modification in the nucleus and cytosol	DKC1, UTP4, EMG1, NOP56
		Chaperonin-mediated protein folding	CCT3, CCT6A, NOP56, PFDN2
		Protein folding	CCT3, CCT6A, NOP56, PFDN2
		Positive epigenetic regulation of rRNA expression	KAT2A, POLR1C, TAF1D, MTA1
		RNA Polymerase I Promoter Clearance	KAT2A, POLR1C, TAF1D, MTA1
		RNA Polymerase I Transcription	KAT2A, POLR1C, TAF1D, MTA1
	Positive	Adaptive Immune System	CD3G, ICOS, CD74, ERAP1, ICAM1, CD3E, CD28, TLR1, ITGAL, UBA7, CD96, CD200R1, INPP5D, PTPRC, LCP2, ITK, CTSO, CD247, HLA-DMB, GRAP2, CD226, HLA-DRA, HLA-DPA1, CD4, CTLA4, SLAMF6, SIGLEC10, TRAT1, CD3D, LCK, FYB1, SH2D1A, WAS, HLA-DPB1, ITGB7, BTLA, LILRA1, PRKCB, KLRB1, PDCD1, RNF19B, VCAM1, HLA-DOA, SELL, CD8A, PTPN22, BTK, NCF4, ICAM3, CYBB, LILRB1, JAML, CD80, HLA-DQA2, ITGB2, CTSS, SLAMF7, NC…
		Innate Immune System	CCR6, CD3G, TNFRSF1B, CFH, DOCK2, TLR1, ITGAL, UBA7, PLD4, TLR7, PTPRC, LCP2, ITK, CD247, GRAP2, NCKAP1L, CD4, TLR3, TLR10, BIN2, LCK, ARHGAP9, WAS, CLEC4A, CD53, NLRC3, BIRC3, FGL2, NFAM1, MNDA, SELL, BTK, NCF4, S100B, IRAK3, ATP8B4, CCR2, CD180, ICAM3, CYBB, ALOX5, CLEC10A, CEACAM1, ITGB2, TBC1D10C, IKBKE, CTSS, ZBP1, GPR84, PLEKHO2, PTPRJ, LAT2, RAB37, FBXW11, RAB27A, ARHGAP45, NLRP3, HVCN1, G…
		Cytokine Signaling in Immune system	IL2RB, IL21R, LTA, TNFRSF1B, TNFRSF9, IL2RG, CSF2RB, ICAM1, IL7, CSF1, CIITA, IL12RB1, IRF1, CSF2RA, GBP4, UBA7, CCR5, INPP5D, JAK2, LGALS9, STAT5A, HLA-DRA, RASAL3, HLA-DPA1, IL16, CD4, CSF1R, STAT4, JAK3, IL10RA, APBB1IP, LCK, IRF8, FASLG, IRF4, HLA-DPB1, BIRC3, LTB, LCP1, CD27, VCAM1, S100B, IRAK3, BATF, SAMHD1, CCR2, PTPN7, IL2RA, IL9R, IL32, ALOX5, FLT3, CD80, HLA-DQA2, ITGB2, EBI3, CD40LG, …
		Signaling by Interleukins	IL2RB, IL21R, TNFRSF1B, IL2RG, CSF2RB, ICAM1, IL7, CSF1, IL12RB1, CSF2RA, CCR5, INPP5D, JAK2, LGALS9, STAT5A, IL16, CD4, CSF1R, STAT4, JAK3, IL10RA, LCK, FASLG, IRF4, LCP1, VCAM1, S100B, IRAK3, BATF, CCR2, PTPN7, IL2RA, IL9R, IL32, ALOX5, CD80, ITGB2, EBI3, HAVCR2, CCR1, FBXW11, STAT3, BLNK, IL15, CD86, IL22RA2, IL12B, IL10, LYN, IL18R1, CXCL10, PIK3R1, IFNG, CCL19, CCL5, CCL4, IL18RAP, CISH, HCK…
		Signaling by GPCR	CCR6, P2RY10, CX3CR1, CXCR3, CXCR6, CCR5, CYSLTR1, P2RY13, GPR18, ARHGEF6, CCR8, FGD2, PIK3CG, GPR65, GNGT2, SSTR3, CCR4, GPSM3, PRKCB, PIK3R6, P2RY12, RGS18, GPR25, BTK, CCR2, CXCR5, GPR84, CCR7, CCR1, PREX1, CNR2, P2RY14, GPR183, GNG2, ADORA2A, FPR3, CXCL10, GPR55, PIK3R1, PIK3R5, PLCB2, ADGRE5, C3AR1, CXCL16, ARHGEF10L, ARHGEF3, ARRB1, CCL19, CCL5, CCL4, GPR31, ABR, ADCY6, CCL22, SUCNR1, CCRL2…
		Neutrophil degranulation	TNFRSF1B, DOCK2, ITGAL, PTPRC, NCKAP1L, BIN2, ARHGAP9, CD53, FGL2, NFAM1, MNDA, SELL, ATP8B4, CYBB, ALOX5, CEACAM1, ITGB2, TBC1D10C, CTSS, GPR84, PLEKHO2, PTPRJ, RAB37, RAB27A, ARHGAP45, HVCN1, CD300A, CFP, FGR, ADGRE5, C3AR1, SIGLEC14, TLR2, LAIR1, DOK3, SERPINA1, CD14, ADA2, RNASE2, CTSH, GMFG, LYZ, SIGLEC5, TICAM2, ARSB, B2M, IQGAP2, PTAFR, FCER1G, ADAM8, MAN2B1, FUCA1, CD33, P2RX1
		Immunoregulatory interactions between a Lymphoid and a non-Lymphoid cell	CD3G, ICAM1, CD3E, ITGAL, CD96, CD200R1, CD247, CD226, SLAMF6, SIGLEC10, CD3D, SH2D1A, ITGB7, LILRA1, KLRB1, VCAM1, SELL, CD8A, ICAM3, LILRB1, JAML, ITGB2, SLAMF7, NCR3, CD40LG, NCR1, CD8B, CD1C, KLRK1, CD300A, KIR2DL4, CRTAM, FCGR2B, SH2D1B, LILRA4, HCST, CD300C, LAIR1, KLRC1, KLRD1, LILRA2, SIGLEC5, KLRF1, CD40, CD1A, B2M, CD300LF, TREML2, SIGLEC7, CD1B, CD33, LAIR2
		Hemostasis	CD74, SPN, DOCK2, CD2, IRF1, ITGAL, SIRPG, INPP5D, JAK2, LCP2, PLEK, DOCK8, PIK3CG, SELPLG, GNGT2, CD48, APBB1IP, LCK, DOCK10, PRKCB, PIK3R6, F5, P2RY12, DOK2, SELL, CTSW, JAML, CD244, CEACAM1, ITGB2, KCNMB1, FERMT3, SH2B3, GNG2, ATP2A3, LYN, FGR, SRGN, SLC7A7, CD84, PIK3R1, PIK3R5, IRF2, ARRB1, RAC2, SERPINA1, FCER1G, VAV1, SLC8A1, SELP, LAT, P2RX1
		Infectious disease	CD3G, CD28, DOCK2, TLR7, CCR5, CYSLTR1, JAK2, CD247, NCKAP1L, CD4, APOBEC3G, GNGT2, JAK3, LCK, CORO1A, WAS, GPR25, PDCD1, PARP4, BTK, MGAT1, ZBP1, GPR84, PML, CD8B, PARP8, NLRP3, IFNAR2, GNG2, ADORA2A, RNF213, IL10, LYN, FGR, C3AR1, TLR2, TLR9, SAP30L, WIPF1, HCK, ADCY6, B2M, SH3KBP1, CYFIP2, ST6GAL1, VAV1, NFKB2, GPBAR1, CXCR4, PARP14
		GPCR ligand binding	CCR6, P2RY10, CX3CR1, CXCR3, CXCR6, CCR5, CYSLTR1, P2RY13, GPR18, CCR8, GPR65, GNGT2, SSTR3, CCR4, P2RY12, CCR2, CXCR5, CCR7, CCR1, CNR2, P2RY14, GPR183, GNG2, ADORA2A, FPR3, CXCL10, GPR55, ADGRE5, C3AR1, CXCL16, CCL19, CCL5, CCL4, GPR31, CCL22, SUCNR1, CCRL2, CCL2, GPR35, CMKLR1, PTAFR, CXCL9, GPBAR1, CXCR4
		Class A, 1 (Rhodopsin-like receptors)	CCR6, P2RY10, CX3CR1, CXCR3, CXCR6, CCR5, CYSLTR1, P2RY13, GPR18, CCR8, GPR65, SSTR3, CCR4, P2RY12, CCR2, CXCR5, CCR7, CCR1, CNR2, P2RY14, GPR183, ADORA2A, FPR3, CXCL10, GPR55, C3AR1, CXCL16, CCL19, CCL5, CCL4, GPR31, CCL22, SUCNR1, CCRL2, CCL2, GPR35, CMKLR1, PTAFR, CXCL9, GPBAR1, CXCR4
		G alpha (i) signalling events	CCR6, CX3CR1, CXCR3, CXCR6, CCR5, P2RY13, GPR18, CCR8, GNGT2, SSTR3, CCR4, GPSM3, P2RY12, RGS18, CCR2, CXCR5, CCR7, CCR1, CNR2, P2RY14, GPR183, GNG2, FPR3, CXCL10, GPR55, PLCB2, C3AR1, CXCL16, CCL19, CCL5, CCL4, GPR31, ADCY6, SUCNR1, CAMK4, CXCL9, CXCR4, CYP4V2
		Signaling by Rho GTPases	ARHGAP25, TAGAP, FMNL1, ARHGEF6, NCKAP1L, FGD2, RHOH, ARHGAP15, ARHGAP9, ARHGAP30, WAS, PRKCB, ARHGDIB, CTNNA1, ARHGAP26, BTK, NCF4, CYBB, PREX1, ARHGAP45, ARHGAP20, PPP1R12B, NCF1, ARHGEF10L, ARHGEF3, RAC2, WIPF1, ABR, ARHGAP31, FAM13B, IQGAP2, GMIP, CYFIP2, VAV1, PAK3
		Costimulation by the CD28 family	CD3G, ICOS, CD3E, CD28, CD247, GRAP2, HLA-DRA, HLA-DPA1, CD4, CTLA4, CD3D, LCK, HLA-DPB1, BTLA, PDCD1, CD80, HLA-DQA2, TNFRSF14, HLA-DRB1, HLA-DQA1, CD86, ICOSLG, LYN, HLA-DQB2, HLA-DRB5, PIK3R1, MAP3K14, CD274, HLA-DQB1, VAV1, PAK3
		Interferon Signaling	ICAM1, CIITA, IRF1, GBP4, UBA7, JAK2, HLA-DRA, HLA-DPA1, IRF8, IRF4, HLA-DPB1, VCAM1, SAMHD1, HLA-DQA2, PML, TRIM22, HLA-DRB1, HLA-DQA1, IFNAR2, EIF4E3, HLA-DQB2, HLA-DRB5, IFNG, IRF2, HLA-DQB1, B2M, IFI30, PTAFR, TRIM8, GBP5, GBP2
TMEM206	Negative	Cytokine Signaling in Immune system	CIITA, EIF4E3, UBA7, GBP2, GBP4, FLT3LG, IL17RC, FASLG, HLA-DPA1, IRF1, JAK2, HLA-DPB1, GBP1, IL21R, CCR5, IL2RB, HLA-DRA
		Interferon Signaling	CIITA, EIF4E3, UBA7, GBP2, GBP4, HLA-DPA1, IRF1, JAK2, HLA-DPB1, GBP1, HLA-DRA
		Adaptive Immune System	UBA7, UBE3B, CD74, CD3E, HLA-DPA1, TRIM41, CD8A, HLA-DPB1, CD3G, HLA-DRA, ITK
		Interferon gamma signaling	CIITA, GBP2, GBP4, HLA-DPA1, IRF1, JAK2, HLA-DPB1, GBP1, HLA-DRA
		Hemostasis	SIRPG, CD74, DOCK8, KIF13B, CD2, IRF1, JAK2, SPN
		Class A, 1 (Rhodopsin-like receptors)	CXCL9, CXCR3, CX3CR1, CXCR6, P2RY13, CCR5, GPR18
		G alpha (i) signalling events	CXCL9, CXCR3, CX3CR1, CXCR6, P2RY13, CCR5, GPR18
		GPCR ligand binding	CXCL9, CXCR3, CX3CR1, CXCR6, P2RY13, CCR5, GPR18
		Generation of second messenger molecules	CD3E, HLA-DPA1, HLA-DPB1, CD3G, HLA-DRA, ITK
		TCR signaling	CD3E, HLA-DPA1, HLA-DPB1, CD3G, HLA-DRA, ITK
		Signaling by Interleukins	IL17RC, FASLG, JAK2, IL21R, CCR5, IL2RB
		Translocation of ZAP-70 to Immunological synapse	CD3E, HLA-DPA1, HLA-DPB1, CD3G, HLA-DRA
		Phosphorylation of CD3 and TCR zeta chains	CD3E, HLA-DPA1, HLA-DPB1, CD3G, HLA-DRA
		PD-1 signaling	CD3E, HLA-DPA1, HLA-DPB1, CD3G, HLA-DRA
		Chemokine receptors bind chemokines	CXCL9, CXCR3, CX3CR1, CXCR6, CCR5
	Positive	Metabolism of lipids	AKR1C2, AKR1C1, AKR1C3, TXNRD1, CYP4F11, CERS2, ACBD6, PTDSS1, GPX2, ABHD3, AKR1C4, ARF1, AKR1B1, PIP5K1A, B4GALNT1, UGT1A9, GLA, MED30, HACD3, ME1
		Metabolism of RNA	PNO1, SNRPE, TSEN15, PSMD14, WDR75, WDR12, NT5C3B, PSMB4, SNRPG, PUS7, DDX47, DKC1, IMP4, PRPF3, TRMT11, POLR2D
		Translation	DAP3, IARS2, SSR2, MRPL55, MRPS14, SRP9, SEC61A2, MRPL24
		Metabolism of vitamins and cofactors	AKR1C1, NAXE, AKR1C3, LRP8, MTHFD2, FLAD1, AKR1C4
		Biological oxidations	CYP4F11, CHAC2, UGT1A3, UGT1A6, UGT1A9, GSTM3, GCLC
		Phase II - Conjugation of compounds	CHAC2, UGT1A3, UGT1A6, UGT1A9, GSTM3, GCLC
		rRNA processing in the nucleus and cytosol	PNO1, WDR75, WDR12, DDX47, DKC1, IMP4
		rRNA processing	PNO1, WDR75, WDR12, DDX47, DKC1, IMP4
		rRNA modification in the nucleus and cytosol	PNO1, WDR75, DDX47, DKC1, IMP4
		TP53 Regulates Metabolic Genes	TXNRD1, PRDX1, GPX2, COX20, G6PD
		Metabolism of steroids	AKR1C2, AKR1C1, AKR1C3, AKR1C4, AKR1B1
		Synthesis of bile acids and bile salts via 24-hydroxycholesterol	AKR1C2, AKR1C1, AKR1C3, AKR1C4
		Synthesis of bile acids and bile salts via 27-hydroxycholesterol	AKR1C2, AKR1C1, AKR1C3, AKR1C4
		Synthesis of bile acids and bile salts via 7alpha-hydroxycholesterol	AKR1C2, AKR1C1, AKR1C3, AKR1C4
		Synthesis of bile acids and bile salts	AKR1C2, AKR1C1, AKR1C3, AKR1C4
TMEM213	Negative	Post-translational protein modification	TUBB6, ARSI, MUL1
		Axon guidance	TUBB6, PDLIM7
		Nervous system development	TUBB6, PDLIM7
		Cellular responses to external stimuli	TUBB6, MT2A
		Metallothioneins bind metals	MT2A
		The activation of arylsulfatases	ARSI
		Response to metal ions	MT2A
		Microtubule-dependent trafficking of connexons from Golgi to the plasma membrane	TUBB6
		Transport of connexons to the plasma membrane	TUBB6
		Post-chaperonin tubulin folding pathway	TUBB
		Formation of tubulin folding intermediates by CCT, TriC	TUBB6
		Prefoldin mediated transfer of substrate to CCT, TriC	TUBB6
		Activation of AMPK downstream of NMDARs	TUBB6
		Sealing of the nuclear envelope (NE) by ESCRT-III	TUBB6
		Cooperation of Prefoldin and TriC, CCT in actin and tubulin folding	TUBB6
	Positive	Transport of small molecules	PIP, SLC34A2, CP, SLC13A2, CFTR, SLC5A8, SLC44A4, TF, SLC4A4, AQP5, SLCO4C1, CSN3, WNK2, ATP13A5, SLC9A4, AZGP1, ABCC6, TRPV4, AQP4, ATP6V0A4, CLCNKB, SLC9A2, SLC15A2, SLC5A5, ATP6V1B1, SLC27A6, FLVCR1, GNB3, SCNN1A
		Innate Immune System	PIGR, MUC5B, BPIFB1, LTF, BPIFB2, BPIFA1, CLU, BPIFB6, LPO, SLCO4C1, MUC4, MUC7, MUC16, ABCA13, C4BPA, MUC20, MUC13, MAPK10, C7, ATP6V0A4, EPPIN, CRISP3, MGST1, PLAC8, C4BPB, ATP6V1B1, CR2, HP, TMEM63A
		Biological oxidations	GSTA1, GLYATL2, GSTA2, CYP2F1, ADH1C, CYP2A13, ALDH1A1, UGT1A6, ADH7, MGST1, FMO2, UGT1A8, CYP4B1
		SLC-mediated transmembrane transport	SLC34A2, CP, SLC13A2, SLC5A8, SLC44A4, SLC4A4, SLCO4C1, SLC9A4, SLC9A2, SLC15A2, SLC5A5, SLC27A6
		O-linked glycosylation	MUC5B, B3GNT6, CHST4, MUC4, MUC7, MUC16, GCNT3, MUC20, MUC13, ADAMTS19, ST6GAL1
		O-linked glycosylation of mucins	MUC5B, B3GNT6, CHST4, MUC4, MUC7, MUC16, GCNT3, MUC20, MUC13, ST6GAL1
		Diseases of metabolism	SLC34A2, MUC5B, MUC4, MUC7, MUC16, GNE, MUC20, MUC13, CHST6, ADAMTS19
		Diseases of glycosylation	MUC5B, MUC4, MUC7, MUC16, GNE, MUC20, MUC13, CHST6, ADAMTS19
		Termination of O-glycan biosynthesis	MUC5B, MUC4, MUC7, MUC16, MUC20, MUC13, ST6GAL1
		Diseases associated with O-glycosylation of proteins	MUC5B, MUC4, MUC7, MUC16, MUC20, MUC13, ADAMTS19
		Antimicrobial peptides	BPIFB1, LTF, BPIFB2, BPIFA1, CLU, BPIFB6, EPPIN
		Phase I - Functionalization of compounds	CYP2F1, ADH1C, CYP2A13, ALDH1A1, ADH7, FMO2, CYP4B1
		Transport of inorganic cations, anions and amino acids, oligopeptides	SLC34A2, SLC5A8, SLC4A4, SLC9A4, SLC9A2, SLC15A2, SLC5A5
		Defective GALNT3 causes familial hyperphosphatemic tumoral calcinosis (HFTC)	MUC5B, MUC4, MUC7, MUC16, MUC20, MUC13
		Ion channel transport	WNK2, ATP13A5, TRPV4, ATP6V0A4, CLCNKB, ATP6V1B1, SCNN1A

## Sheet: Table S5
Table S5. Summary of the connection between the level of expressions of selected TMEM transcripts and stromal, immune and ESTIMATE scores. The p-values for the chi-squared analysis for TMEM high and low expression transcripts and immune, stromal and estimate score. The bolded transcripts are significant in every score. **** p<0.0001, *** p<0.001, ** p<0.01, *p<0.05; ns indicate no significant res…
Transcript	Stromal score	Immune score	ESTIMATE score
ANO1	0.0080 *	0.0089 **	0.4885 ns
RTP3	0.3789 ns	<0.0001 ****	0.0225 *
TMEM17	0.0178 *	0.0002 ***	0.0002 ***
TMEM22	0.8559 ns	0.4796 ns	0.7241 ns
TMEM43	<0.0001 ****	0.3096 ns	0.0006 ***
TMEM45B	0.0020 **	0.2459 ns	0.0006 ***
TMEM48	0.7091 ns	0.0542 ns	0.2745 ns
TMEM61	0.1079 ns	0.6223 ns	0.5574 ns
TMEM97	0.0002 ***	0.0236 *	0.0009 ***
TMEM116	<0.0001 ****	0.252 ns	0.0135 *
TMEM140	<0.0001 ****	<0.0001 ****	<0.0001 ****
TMEM156	<0.0001 ****	<0.0001 ****	<0.0001 ****
TMEM158	0.0009 ***	0.0339 *	0.8673 ns
TMEM173	0.0001 ***	<0.0001 ****	<0.0001 ****
TMEM206	0.0078 **	<0.0001 ****	<0.0001 ****
TMEM213	0.134 ns	0.7488 ns	0.0623 ns
